# Supplementary material for: Enhanced autosuccession after wildfire in a transitional sub-Mediterranean forest ecosystem: evidence from the Kras Plateau (Slovenia)
Source: Front Plant Sci. 2026 Mar 4;17:1772621. doi: 10.3389/fpls.2026.1772621 (PMC12996113; doi:10.3389/fpls.2026.1772621)
Supplement: Supplementary file 1 [file Table1.xlsx]

## Sheet: Data
Sample number	layer	1	2	3	4	5	6	7	8	9	10	11	12	13	14	15	16	17	18	19	20	21	22	23	24	25	26	27	28	29	30	31	32	33	34	35	36	37	38	39	40	41	42	43	44	45	46	47	48
Burned specimen
Fraxinus ornus L.	1	+	3	4	1	2	2	3	3	3	3	+	3	3	1	2	1	2	1	2	1	3	1	1	1	2	+	2	2	1	3	2	2	2	1	1	3	+	1	.	.	.	.	.	.	.	.	.	.
Fraxinus ornus L.	4	.	.	.	.	.	.	.	.	.	.	.	.	.	.	.	.	1	2	+	2	1	.	1	+	1	1	1	2	1	2	2	2	1	1	.	.	+	2	.	.	.	.	.	.	.	.	.	.
Cotinus coggygria Scop.	1	.	.	.	.	.	.	.	.	+	.	.	.	.	.	.	.	1	+	.	.	.	1	1	.	.	.	.	.	.	.	.	.	.	.	1	1	.	.	.	.	.	.	.	.	.	.	.	.
Cotinus coggygria Scop.	4	.	.	.	2	.	1	1	.	.	2	4	2	1	.	2	2	3	2	2	4	3	3	3	+	1	3	.	2	3	+	3	3	4	3	3	3	2	2	2	2	.	.	.	.	.	.	.	.
Pinus nigra J.F.Arnold	1	3	.	.	.	4	.	.	2	.	.	2	4	3	4	.	.	.	.	1	.	1	.	.	.	.	.	.	.	.	.	.	3	.	.	.	1	.	.	.	.	+	.	.	.	.	.	.	.
Juniperus communis L.	1	.	.	+	.	.	.	.	.	.	+	+	.	.	.	.	.	.	.	.	.	.	.	.	.	.	+	.	.	.	.	.	1	.	.	.	.	.	.	.	.	.	.	.	.	.	.	.	.
Juniperus communis L.	4	.	.	.	+	.	.	.	.	.	.	.	.	.	.	+	.	.	1	.	.	+	.	.	.	.	2	+	.	+	+	1	2	.	+	.	.	.	.	.	.	.	.	.	.	.	.	.	.
Ostrya carpinifolia Scop.	1	.	+	1	1	.	.	.	.	.	.	.	+	.	.	.	2	.	.	.	.	.	.	.	.	.	.	.	.	2	3	2	.	.	.	1	.	.	.	.	.	.	.	.	.	.	.	.	.
Ostrya carpinifolia Scop.	4	+	.	.	.	.	.	.	.	.	.	.	.	.	.	.	.	.	.	.	.	.	.	.	.	.	.	.	.	.	.	.	.	.	.	.	.	.	.	.	.	.	.	.	.	.	.	.	.
Quercus pubescens Willd.	1	.	2	.	.	.	4	1	.	.	2	.	.	.	.	.	.	.	.	.	.	.	.	.	.	.	+	.	.	.	.	.	.	+	.	1	.	1	.	.	.	.	.	.	.	.	.	.	.
Robinia pseudoacacia L.	1	.	.	.	.	.	.	2	.	.	.	.	.	.	.	.	.	.	+	.	.	.	.	+	+	.	.	.	.	.	.	.	.	.	.	.	.	.	.	.	+	.	.	.	.	.	.	.	.
Ruscus aculeatus L.	4	.	.	.	.	.	.	.	.	.	.	.	.	.	.	.	.	.	.	.	.	.	.	.	+	.	.	.	.	.	.	.	.	.	+	+	.	2	2	.	.	.	.	.	.	.	.	.	.
Ruscus aculeatus L.	6	.	.	.	.	.	.	.	.	.	.	.	.	.	.	.	.	.	1	.	.	.	+	.	.	.	.	.	.	.	.	.	.	.	.	.	.	.	.	.	.	.	.	.	.	.	.	.	.
Crataegus monogyna Jacq.	4	.	.	.	.	.	.	.	.	.	.	.	.	.	.	+	.	.	.	.	.	.	.	.	.	+	.	.	.	.	.	.	.	+	.	.	.	.	.	.	+	.	.	.	.	.	.	.	.
Prunus mahaleb L.	1	.	.	.	.	.	+	.	.	.	.	.	.	.	.	.	.	.	.	.	.	.	.	.	.	.	.	.	.	.	.	.	.	+	.	.	.	.	.	.	.	.	.	.	.	.	.	.	.
Celtis australis L.	1	.	.	.	.	.	.	+	.	.	.	.	.	.	.	.	.	.	.	.	.	.	.	.	.	.	.	.	.	.	.	.	.	.	.	.	.	.	.	.	.	.	.	.	.	.	.	.	.
Corylus avellana L.	4	.	.	.	.	.	.	.	.	.	.	.	.	.	.	.	.	.	.	.	.	.	.	.	.	.	.	.	2	.	.	.	.	.	.	.	.	.	.	.	.	.	.	.	.	.	.	.	.
Ligustrum vulgare L.	4	.	.	.	.	.	.	.	.	.	.	.	.	.	.	.	.	.	.	.	.	.	.	.	.	.	.	.	.	.	.	.	.	.	.	2	.	.	.	.	.	.	.	.	.	.	.	.	.
Cornus mas L.	4	.	.	.	.	.	.	.	.	.	.	.	.	.	.	.	.	.	.	.	.	.	.	.	+	.	.	.	.	.	.	.	.	.	.	.	.	.	.	.	.	.	.	.	.	.	.	.	.
Acer monspessulanum L.	4	.	.	.	.	.	.	.	.	.	.	.	.	.	.	.	.	.	.	.	.	.	.	.	.	.	.	.	.	.	.	.	.	.	.	.	.	.	2	.	.	.	.	.	.	.	.	.	.
Living specimen
Cotinus coggygria Scop.	1	.	.	.	.	.	.	.	.	.	.	.	.	.	.	.	1	.	.	.	.	.	1	2	.	.	.	.	.	.	.	.	.	+	.	1	.	1	1	+	.	.	.	2	3	+	.	.	1
Cotinus coggygria Scop.	4	1	3	3	3	2	3	2	2	2	3	3	2	1	+	2	3	2	2	2	2	3	2	3	2	2	4	3	2	2	3	3	3	3	3	3	2	3	2	2	3	4	3	4	3	2	+	2	3
Cotinus coggygria Scop.	6	.	.	.	.	.	.	.	.	.	.	.	+	+	.	+	+	.	.	.	.	.	.	.	.	.	.	.	.	.	.	.	.	.	.	.	.	.	.	.	.	.	.	.	.	.	.	.	.
Fraxinus ornus L.	1	.	.	.	2	.	.	.	.	.	.	3	.	.	.	2	3	3	4	.	2	.	3	3	2	2	2	3	2	2	1	3	+	3	2	2	+	2	1	1	2	2	2	2	3	3	3	2	3
Fraxinus ornus L.	2	.	.	.	.	.	.	.	.	.	.	.	.	.	.	.	.	.	.	.	.	.	.	.	.	.	.	.	.	.	.	.	.	.	.	.	.	.	.	.	.	.	.	.	.	.	.	.	.
Fraxinus ornus L.	4	2	3	2	3	1	2	1	2	2	2	2	1	+	+	2	1	2	2	2	2	2	2	1	2	2	1	1	2	1	1	2	1	2	2	+	2	1	+	.	+	2	1	+	1	2	2	1	2
Fraxinus ornus L.	6	.	.	.	.	.	.	.	.	.	+	+	+	+	+	+	+	+	1	+	+	+	+	+	+	1	+	2	2	1	2	1	+	1	+	+	+	+	+	.	+	+	+	+	+	+	+	+	+
Hedera helix L.	1	.	.	.	.	.	.	.	.	.	.	.	.	.	.	.	.	.	.	.	.	.	.	.	.	.	.	.	.	.	.	.	.	.	.	.	.	.	.	1	.	+	.	+	.	+	+	1	.
Hedera helix L.	2	.	.	.	.	.	.	.	.	.	.	.	.	.	.	.	.	.	.	.	.	.	.	.	.	.	.	.	.	.	.	.	.	.	.	.	.	.	.	.	.	.	.	.	.	.	.	.	.
Hedera helix L.	4	.	.	.	.	.	.	.	.	.	.	.	.	.	.	.	.	.	.	.	.	.	.	.	.	.	.	.	.	.	.	.	.	.	.	.	.	.	1	.	.	.	.	.	.	.	.	+	.
Hedera helix L.	6	.	.	.	+	.	.	.	.	+	.	+	+	.	.	.	.	.	+	.	+	+	+	+	+	+	+	1	+	+	.	+	+	+	1	+	+	1	+	+	+	+	+	1	1	1	1	1	1
Rubus ulmifolius Schott	4	.	.	.	.	.	.	+	+	+	.	.	.	.	.	+	.	.	.	.	+	+	.	+	.	+	.	.	.	.	+	+	.	.	.	+	+	1	+	.	.	+	+	+	.	.	.	2	.
Rubus ulmifolius Schott	6	.	.	.	.	.	.	.	.	.	.	.	.	+	+	+	.	.	.	.	.	.	.	.	+	.	.	.	.	.	.	.	.	+	.	.	+	.	+	+	+	.	.	.	.	.	.	.	.
Crataegus monogyna Jacq.	1	.	.	.	.	.	.	.	.	.	.	.	.	.	.	.	.	.	1	.	.	.	.	1	.	.	.	.	.	.	.	.	.	.	.	.	.	.	.	.	.	.	+	.	.	.	.	.	.
Crataegus monogyna Jacq.	2	.	.	.	.	.	.	.	.	.	.	.	.	.	.	.	.	.	.	.	.	.	.	.	.	.	.	.	.	.	.	.	.	.	.	.	.	.	.	.	.	.	.	.	.	.	.	.	.
Crataegus monogyna Jacq.	4	.	.	.	+	.	+	+	.	.	+	.	.	.	.	.	+	.	.	.	.	.	+	+	+	+	+	+	.	.	.	+	.	+	.	+	+	+	+	.	.	+	+	+	1	.	+	+	.
Crataegus monogyna Jacq.	6	.	.	.	.	.	.	.	.	+	+	.	.	.	.	+	+	.	+	+	.	+	+	+	+	.	+	.	.	.	.	.	.	.	.	.	.	.	.	.	+	.	.	.	+	.	.	.	.
Quercus pubescens Willd.	1	.	.	.	+	.	1	.	.	3	1	+	.	.	.	3	.	.	.	.	1	.	.	4	+	+	2	.	3	2	2	.	2	3	.	.	.	3	3	5	4	3	2	3	3	3	3	2	2
Quercus pubescens Willd.	4	.	1	.	.	.	1	+	.	.	.	.	.	.	.	.	.	.	.	.	.	.	.	.	.	.	+	.	1	.	+	.	.	.	.	.	.	.	.	.	.	+	.	+	.	.	+	+	+
Quercus pubescens Willd.	6	.	.	.	.	.	.	.	+	.	.	.	.	.	.	.	.	.	+	+	+	+	.	+	+	.	.	.	+	+	+	+	+	.	+	.	.	+	+	+	+	.	+	+	+	+	+	+	+
Ostrya carpinifolia Scop.	1	.	.	.	4	.	.	.	.	.	.	.	.	.	.	.	.	.	2	.	.	.	.	1	5	.	.	2	.	3	2	2	.	1	4	2	.	.	.	.	.	3	4	.	.	2	2	3	3
Ostrya carpinifolia Scop.	2	.	.	.	.	.	.	.	.	.	.	.	.	.	.	.	.	.	.	.	.	.	.	.	.	.	.	.	.	.	.	.	.	.	.	.	.	.	.	.	.	.	.	.	.	.	.	.	.
Ostrya carpinifolia Scop.	4	+	+	+	+	.	.	.	.	.	.	.	.	.	.	.	.	.	.	.	.	.	.	.	.	.	.	.	.	.	.	.	.	.	1	.	.	.	.	.	.	+	+	.	+	+	+	1	1
Ostrya carpinifolia Scop.	6	.	.	.	.	.	.	.	.	.	.	.	+	.	.	.	+	.	+	.	.	.	.	1	1	.	+	2	1	1	1	1	1	+	1	1	+	.	+	+	+	+	+	.	.	+	+	.	+
Ligustrum vulgare L.	4	.	.	.	.	.	+	+	+	+	+	.	.	.	.	.	.	+	1	.	+	+	1	+	+	.	+	.	.	.	.	.	.	.	+	1	+	.	.	.	1	1	.	2	3	.	.	.	.
Ligustrum vulgare L.	6	.	.	.	.	.	.	.	.	.	.	.	.	.	.	.	.	.	.	+	+	+	+	.	.	.	.	.	.	.	.	.	.	.	.	.	.	.	.	+	+	.	.	.	.	.	.	.	.
Euonymus europaeus L.	4	.	.	.	.	.	.	.	.	+	.	.	.	.	.	.	.	.	+	.	+	+	+	+	.	.	.	.	.	.	.	.	.	.	.	.	.	+	+	+	+	+	+	+	1	+	+	+	.
Euonymus europaeus L.	6	.	.	.	.	.	.	+	+	+	+	+	.	+	.	+	+	+	+	.	.	+	+	.	1	1	+	+	+	+	.	.	.	.	+	1	+	.	+	.	.	.	.	.	.	.	.	.	.
Asparagus acutifolius L.	4	.	.	.	.	.	.	.	.	1	+	.	.	.	.	+	.	.	.	.	.	.	.	.	.	+	.	+	.	.	.	+	.	+	1	1	+	+	2	+	+	+	+	+	.	+	+	.	.
Asparagus acutifolius L.	6	.	.	.	.	.	.	+	.	.	.	+	.	.	.	.	.	+	.	+	+	.	+	+	1	.	.	.	.	.	.	.	.	.	.	.	.	.	.	.	.	.	.	.	.	.	.	.	.
Rosa arvensis Huds.	4	.	.	.	.	.	.	+	.	+	+	.	.	.	.	.	.	.	.	.	.	+	.	+	+	.	1	.	.	.	.	.	.	.	+	.	.	+	+	+	.	.	+	+	+	+	+	.	.
Rosa arvensis Huds.	6	.	.	.	.	.	.	.	.	.	.	.	.	.	.	.	.	.	.	.	.	+	.	+	.	.	.	.	.	.	.	.	.	.	.	.	.	.	.	.	.	.	.	.	.	.	.	.	.
Celtis australis L.	4	.	.	.	.	.	.	1	.	+	.	.	.	.	.	.	.	.	.	.	.	.	.	.	+	.	.	.	.	.	.	.	.	.	.	+	.	.	.	+	+	+	+	+	+	.	+	+	.
Celtis australis L.	6	.	.	+	.	+	+	1	.	+	+	+	.	.	+	+	.	.	.	+	.	+	.	+	.	.	.	.	.	.	+	+	.	+	.	+	+	.	+	+	+	.	.	.	.	+	.	.	.
Clematis vitalba L.	1	.	.	.	.	.	.	.	.	.	.	.	.	.	.	.	.	.	.	.	.	.	.	.	.	.	.	.	.	.	.	.	.	.	.	.	.	.	.	.	.	.	.	.	.	.	.	.	.
Clematis vitalba L.	4	.	.	.	.	.	.	.	.	.	.	.	.	.	+	.	.	.	.	.	+	.	.	.	.	.	.	.	.	.	.	.	.	.	.	+	.	.	.	+	.	1	.	.	+	.	.	.	+
Clematis vitalba L.	6	.	.	.	.	.	.	.	.	.	.	.	.	.	.	.	.	.	.	+	.	.	.	.	.	.	.	.	.	.	.	.	.	.	.	.	.	.	.	.	.	.	.	+	.	.	.	.	.
Prunus mahaleb	1	.	.	.	.	.	.	.	.	.	.	.	.	.	.	.	2	.	.	.	.	.	.	.	.	.	.	.	.	.	.	.	.	.	.	.	.	.	.	.	.	.	.	.	.	.	1	.	.
Prunus mahaleb L.	4	.	.	.	.	.	+	.	.	.	.	.	.	.	.	.	.	.	.	.	.	.	.	.	.	.	.	.	.	.	.	.	.	.	.	.	.	.	.	+	+	+	.	+	1	+	.	.	.
Prunus mahaleb L.	6	.	.	.	.	.	.	.	.	.	+	.	.	.	.	+	1	+	+	.	.	+	+	.	+	.	.	.	.	.	.	+	.	+	.	.	.	.	+	.	+	.	.	.	.	+	+	+	.
Robinia pseudoacacia L.	4	.	.	.	.	.	.	2	.	.	.	.	.	.	.	.	.	.	.	.	.	.	.	.	.	.	.	.	.	.	.	.	.	.	.	.	.	.	.	.	+	.	.	+	.	+	.	.	.
Robinia pseudoacacia L.	6	+	+	+	+	+	+	1	+	1	1	+	.	.	.	.	.	.	+	+	+	+	.	1	1	+	.	1	2	+	+	.	1	1	.	+	.	+	.	+	+	.	.	.	.	.	.	.	.
Cornus mas L.	4	.	.	.	.	.	.	.	.	.	.	.	.	.	.	.	.	.	.	.	.	.	.	+	.	.	.	.	.	.	.	.	.	.	.	.	.	2	.	.	+	.	.	.	+	+	.	.	.
Cornus mas L.	6	.	.	.	.	.	.	.	.	.	.	.	+	.	.	+	+	+	.	.	+	.	+	+	+	.	.	.	.	.	.	+	.	1	.	+	+	1	+	+	+	.	.	+	+	+	+	.	.
Prunus spinosa L.	4	.	.	.	.	.	.	.	.	.	.	.	.	.	+	+	.	.	.	.	.	.	.	+	+	.	.	.	.	.	.	.	.	.	+	.	.	+	+	.	.	.	.	+	1	1	.	.	+
Prunus spinosa L.	6	.	.	.	.	+	+	.	.	.	.	.	.	.	.	.	.	.	.	.	.	.	.	.	.	.	.	.	.	+	.	.	.	.	.	.	+	.	+	.	.	.	.	.	.	.	.	.	.
Pinus nigra J.F.Arnold	1	.	.	.	.	.	.	.	.	.	.	.	+	.	.	.	.	.	.	4	3	3	1	.	.	4	.	2	.	.	.	2	.	.	.	.	3	.	.	.	1	1	.	.	.	.	.	.	.
Pinus nigra J.F.Arnold	6	.	.	.	.	.	.	.	.	.	.	.	.	.	.	.	.	.	.	+	+	+	.	.	.	+	.	+	.	.	.	.	+	.	.	.	+	.	.	.	+	.	.	.	.	.	.	.	.
Frangula rupestris (Scop.) Schur	4	.	+	.	.	.	.	.	.	.	.	.	.	.	.	+	.	.	.	.	.	.	.	.	.	.	+	+	.	.	.	.	.	.	.	.	.	.	.	.	.	.	.	.	+	+	+	.	+
Frangula rupestris (Scop.) Schur	6	.	.	.	+	.	.	.	.	.	.	.	.	.	.	.	.	.	+	.	.	.	.	.	.	.	.	.	.	.	+	+	+	.	.	.	.	.	.	.	.	.	.	.	.	.	.	.	.
Ruscus aculeatus L.	4	.	.	.	.	.	.	.	.	.	.	.	.	.	.	.	.	.	.	.	.	.	+	+	1	.	.	1	.	.	.	.	.	.	+	1	+	2	3	.	.	.	.	+	+	.	.	.	.
Ruscus aculeatus L.	6	.	.	.	.	.	.	.	.	.	.	.	.	.	.	.	.	.	+	.	.	.	+	.	+	.	.	.	.	.	.	.	.	.	.	.	.	.	.	.	.	.	.	.	.	.	.	.	.
Lonicera caprifolium Ten.	4	.	.	.	.	.	.	.	.	.	.	.	.	.	.	.	.	+	1	.	.	.	.	.	1	.	.	.	.	.	.	.	.	+	.	.	.	+	.	+	.	+	.	.	+	.	.	.	.
Lonicera caprifolium Ten.	6	.	.	.	.	.	.	.	.	.	.	.	.	.	.	.	.	.	.	.	.	.	.	.	.	.	.	.	.	.	.	.	.	.	.	.	.	.	.	.	.	.	.	.	.	.	.	.	.
Ailanthus altissima (Mill.) Swingle	4	.	.	.	.	.	.	.	.	.	.	.	.	.	.	.	.	.	.	.	.	.	.	.	.	.	.	.	.	.	.	.	.	.	.	.	.	.	.	.	.	.	.	.	.	.	.	.	.
Ailanthus altissima (Mill.) Swingle	6	.	.	.	.	.	+	.	.	.	.	.	.	.	.	+	.	+	.	.	+	.	+	.	.	.	.	.	.	.	.	.	.	.	.	.	+	.	+	.	+	.	.	.	.	.	.	.	.
Sambucus nigra L.	4	.	.	.	.	.	.	.	.	.	.	.	.	.	.	.	.	.	.	.	.	.	.	.	.	.	.	.	.	.	.	.	.	.	.	+	.	.	.	.	.	.	.	.	.	.	.	.	.
Sambucus nigra L.	6	.	.	.	.	.	.	.	.	.	.	.	.	.	.	.	.	.	.	.	.	.	.	.	.	.	.	.	+	+	.	.	+	.	.	.	.	.	.	.	+	.	.	.	.	.	.	.	.
Tamus communis L.	4	.	.	.	.	.	.	.	.	.	.	.	.	.	.	.	.	.	.	.	.	.	.	.	.	.	.	.	.	.	.	.	.	.	.	.	.	.	.	.	.	.	.	.	.	.	.	.	.
Tamus communis L.	6	.	.	.	.	.	.	.	.	+	.	.	.	.	.	.	.	.	.	.	.	+	.	.	.	.	+	.	.	.	.	.	.	.	.	.	.	1	.	1	.	.	.	.	.	+	+	.	.
Quercus cerris L.	1	.	.	.	.	.	.	.	.	.	.	.	.	.	.	.	.	.	.	.	.	.	.	.	.	.	.	.	.	.	.	.	.	.	.	.	.	.	.	.	.	.	.	.	.	.	.	2	.
Quercus cerris L.	4	.	.	.	.	.	.	+	.	.	.	.	.	.	.	.	.	+	.	.	.	.	.	.	.	.	.	.	.	.	.	.	.	.	.	.	.	.	.	.	.	.	.	.	.	.	.	+	.
Quercus cerris L.	6	.	.	.	.	.	.	.	.	.	.	.	.	.	.	.	.	.	+	.	.	+	.	+	+	.	.	.	.	.	+	.	.	.	.	.	.	.	.	+	.	.	.	.	.	.	.	.	.
Juniperus communis L.	4	.	.	.	.	.	.	.	.	.	.	.	.	.	.	.	.	.	.	.	.	.	.	.	.	.	.	.	.	.	.	+	.	.	.	.	.	.	.	.	.	+	.	.	.	+	+	.	1
Juniperus communis L.	6	.	.	.	.	.	.	.	.	.	.	.	.	.	.	.	.	.	.	.	.	.	.	.	.	.	.	.	.	.	.	.	.	.	.	.	.	.	.	.	.	+	.	.	.	.	.	.	.
Acer monspessulanum L.	1	.	.	.	.	.	.	.	.	.	.	.	.	.	.	.	.	.	.	.	.	.	.	.	.	.	.	.	.	.	.	.	.	.	.	.	.	2	3	.	.	.	.	.	.	.	.	.	.
Acer monspessulanum L.	4	.	.	.	.	.	.	.	.	.	.	.	.	.	.	.	.	.	.	.	.	.	.	.	.	.	.	.	.	.	.	.	.	.	.	.	.	1	+	.	.	.	.	.	+	.	1	.	.
Acer monspessulanum L.	6	.	.	.	.	.	.	.	.	.	.	.	.	.	.	.	.	.	.	.	.	.	.	.	.	.	.	.	.	.	.	.	.	.	.	.	.	1	2	.	.	.	.	.	.	.	.	.	.
Morus alba L.	4	.	.	.	.	.	.	.	.	.	.	.	.	.	.	.	.	.	.	.	.	.	.	.	.	.	.	.	.	.	.	.	.	.	.	.	.	.	.	.	.	.	.	.	.	.	.	.	.
Morus alba L.	6	.	.	.	.	.	.	.	.	.	.	.	.	.	.	.	.	.	.	.	.	.	.	.	.	.	.	.	.	.	.	.	.	.	.	.	.	.	.	.	.	.	.	.	.	.	.	.	.
Cornus sanguinea L.	4	.	.	.	.	.	.	.	.	.	.	.	.	.	.	.	.	.	.	.	.	.	.	.	.	.	.	.	.	.	.	.	.	.	.	.	.	.	.	.	.	.	.	.	.	.	.	.	.
Cornus sanguinea L.	6	.	.	.	.	.	.	.	.	.	.	.	.	.	.	.	.	.	.	.	.	.	.	.	.	.	.	.	.	.	.	.	.	.	.	.	.	.	.	.	.	.	.	.	.	.	.	.	.
Acer campestre L.	4	.	.	.	.	.	.	.	.	.	.	.	.	.	.	.	.	.	.	.	.	.	.	.	.	.	.	.	.	.	.	.	.	.	.	.	.	.	.	.	.	.	.	.	1	.	+	.	.
Acer campestre L.	6	.	.	.	.	.	.	.	.	.	.	.	.	.	.	.	.	.	.	.	.	.	.	.	.	.	.	.	.	.	.	.	.	.	.	.	.	.	.	+	.	.	.	.	.	.	.	.	.
Corylus avellana L.	4	.	.	.	.	.	.	.	.	.	.	.	.	.	.	.	.	.	.	.	.	.	.	.	.	.	.	.	+	.	.	.	.	.	.	.	.	.	.	.	.	.	.	.	.	1	+	+	.
Ulmus minor Mill.	4	.	.	.	.	.	.	.	.	.	.	.	.	.	.	.	.	.	.	.	.	.	.	.	.	.	.	.	.	.	.	.	.	.	.	.	.	.	.	.	.	.	.	.	+	.	.	.	.
Ulmus minor Mill.	6	.	.	.	.	.	.	+	.	.	.	.	.	.	.	.	.	.	.	.	.	.	+	.	.	.	.	.	.	.	.	.	.	.	.	.	.	.	.	.	.	.	.	.	.	.	.	.	.
Ficus carica L.	4	.	.	.	.	.	.	.	.	.	.	.	.	.	.	.	.	.	.	.	.	.	.	.	.	.	.	.	.	.	.	.	.	.	.	.	.	.	.	.	.	.	.	.	.	.	.	.	.
Prunus avium (L.) L.	6	.	.	.	.	.	.	.	.	.	.	.	.	.	.	.	.	.	.	.	.	.	.	.	.	.	.	.	+	.	.	.	.	.	.	.	.	.	.	.	.	.	.	.	.	.	.	.	.
Vitis vinifera L.	4	.	.	.	.	.	.	.	.	.	.	.	.	.	.	.	.	.	.	.	.	.	.	.	.	.	.	.	.	.	.	.	.	.	.	.	.	.	.	.	.	.	.	.	.	.	.	.	.
Vitis vinifera L.	6	.	.	.	.	.	.	.	.	.	.	.	.	.	.	.	.	.	.	.	.	.	.	.	.	.	.	.	.	.	.	.	.	.	.	.	.	.	.	.	.	.	.	.	.	.	.	.	.
Acer pseudoplatanus L.	4	.	.	.	.	.	.	.	.	.	.	.	.	.	.	.	.	.	.	.	.	.	.	.	.	.	.	.	.	.	.	.	.	.	.	.	.	.	.	.	.	+	.	.	.	.	.	.	.
Rhamnus cathartica L.	4	.	.	.	.	.	.	.	.	.	.	.	.	.	.	.	.	.	.	.	.	.	.	.	.	.	.	.	.	.	.	.	.	.	.	.	.	.	.	.	.	.	.	.	+	.	.	.	.
Rosa canina L.	4	.	.	.	.	.	.	.	.	.	.	.	.	.	.	.	.	.	.	.	.	.	.	.	.	.	.	.	.	.	.	.	.	.	.	.	.	.	.	.	.	.	.	.	.	.	.	.	.
Abies alba Mill.	4	.	.	.	.	.	.	.	.	.	.	.	.	.	.	.	.	.	.	.	.	.	.	.	.	.	.	.	.	.	.	.	.	.	.	.	.	.	.	.	.	.	.	.	.	.	.	.	.
Tilia platyphyllos Scop.	4	.	.	.	.	.	.	.	.	.	.	.	.	.	.	.	.	.	.	.	.	.	.	.	.	.	.	.	.	.	.	.	.	.	.	.	.	.	.	.	.	.	.	.	.	.	.	.	.
Euonymus verrucosus Scop.	4	.	.	.	.	.	.	.	.	.	.	.	.	.	.	.	.	.	.	.	.	.	.	.	.	.	.	.	.	.	.	.	.	.	.	.	.	.	.	.	.	.	.	.	.	.	.	.	.
Rubus idaeus L.	4	.	.	.	.	.	.	.	.	.	.	.	.	.	.	.	.	.	.	.	.	.	.	.	.	.	.	.	.	.	.	.	.	.	.	.	.	.	.	.	.	.	.	.	.	.	.	.	.
Salix caprea L.	6	.	.	.	.	.	.	.	.	.	.	.	.	.	.	.	.	.	.	.	.	.	.	.	.	.	.	.	.	.	.	.	.	.	.	.	.	.	.	.	.	.	.	.	.	.	.	.	.
Paulownia tomentosa (Thunb.) Steud.	4	.	.	.	.	.	.	.	.	.	.	.	.	.	.	.	.	.	.	.	.	.	.	.	.	.	.	.	.	.	.	.	.	.	.	.	.	.	.	.	.	.	.	.	.	.	.	.	.
Paulownia tomentosa (Thunb.) Steud.	6	.	.	.	.	.	.	.	.	.	.	.	.	.	.	.	.	.	.	.	.	.	.	.	.	.	.	.	.	.	.	.	.	.	.	.	.	.	.	.	.	.	.	.	.	.	.	.	.
Juglans regia L.	4	.	.	.	.	.	.	.	.	.	.	.	.	.	.	.	.	.	.	.	.	.	.	.	.	.	.	.	.	.	.	.	.	.	.	.	.	.	.	.	.	.	.	.	.	.	.	.	.
Populus alba L.	4	.	.	.	.	.	.	.	.	.	.	.	.	.	.	.	.	.	.	.	.	.	.	.	.	.	.	.	.	.	.	.	.	.	.	.	.	.	.	.	.	.	.	.	.	.	.	.	.
Populus alba L.	6	.	.	.	.	.	.	.	.	.	.	.	.	.	.	.	.	.	.	.	.	.	.	.	.	.	.	.	.	.	.	.	.	.	.	.	.	.	.	.	.	.	.	.	.	.	.	.	.
Humulus lupulus L.	4	.	.	.	.	.	.	.	.	.	.	.	.	.	.	.	.	.	.	.	.	.	.	.	.	.	.	.	.	.	.	.	.	.	.	.	.	.	.	.	.	.	.	.	.	.	.	.	.
Humulus lupulus L.	6	.	.	.	.	.	.	.	.	.	.	.	.	.	.	.	.	.	.	.	.	.	.	.	.	.	.	.	.	.	.	.	.	.	.	.	.	.	.	.	.	.	.	.	.	.	.	.	.
Torminalis glaberrima (Gand.) Sennikov & Kurtto	4	.	.	.	.	.	.	.	.	.	.	.	.	.	+	.	.	.	.	.	.	.	.	.	.	.	.	.	.	.	.	.	.	.	.	.	.	.	.	.	.	.	.	.	.	.	.	.	.
Salix viminalis Balb.	6	.	.	.	.	.	.	.	.	.	.	.	.	.	.	.	.	.	.	.	.	.	.	.	.	.	.	.	.	.	.	.	.	.	.	.	.	.	.	.	.	.	.	.	.	.	.	.	.
Rubus glandulosus Bellardi	6	.	.	.	.	.	.	.	.	.	.	.	.	.	.	.	.	.	.	.	.	.	.	.	.	.	.	.	.	.	.	.	.	.	.	.	.	.	.	.	.	.	.	.	.	.	.	.	.
Populus x canescens (Aiton) Sm.	6	.	.	.	.	.	.	.	.	.	.	.	.	.	.	.	.	.	.	.	.	.	.	.	.	.	.	.	.	.	.	.	.	.	.	.	.	.	.	.	.	.	.	.	.	.	.	.	.
Betula pendula Roth	6	.	.	.	.	.	.	.	.	.	.	.	.	.	.	.	.	.	.	.	.	.	.	.	.	.	.	.	.	.	.	.	.	.	.	.	.	.	.	.	.	.	.	.	.	.	.	.	.
Salix caprea L.	4	.	.	.	.	.	.	.	.	.	.	.	.	.	.	.	.	.	.	.	.	.	.	.	.	.	.	.	.	.	.	.	.	.	.	.	.	.	.	.	.	.	.	.	.	.	.	.	.
Sesleria autumnalis (Scop.) F.W.Schultz	6	1	+	.	4	+	1	1	.	1	1	.	1	+	+	2	3	3	4	2	1	+	.	3	3	1	1	1	4	3	3	+	1	4	3	2	+	3	3	3	3	+	5	2	4	5	4	5	3
Viola hirta L. et V. alba Besser	6	+	+	+	+	+	1	1	+	1	1	+	+	+	+	+	+	+	+	+	+	+	+	+	2	2	2	1	1	+	+	+	+	.	+	2	2	.	2	2	+	+	+	+	+	+	1	+	+
Brachypodium rupestre (Host) Roem. & Schult.	6	+	2	2	2	+	2	2	.	+	2	1	.	.	.	3	2	2	1	1	1	.	+	3	3	+	2	.	3	2	4	.	+	2	3	3	.	4	3	2	+	1	1	1	3	2	+	3	4
Carex humilis Leyss. et C. montana L.	6	.	.	+	2	.	2	.	.	.	.	+	.	.	.	2	.	+	.	+	+	.	2	2	1	+	2	1	1	+	1	1	1	1	.	2	+	.	.	1	1	1	2	1	+	.	2	1	1
Bromus erectus Huds.	6	.	+	.	+	.	.	.	.	.	.	.	.	.	.	2	+	2	+	.	1	.	1	2	.	.	1	.	2	+	2	.	+	+	2	1	.	.	1	+	.	.	+	.	+	+	2	1	.
Lotus germanicus (Gremli) Peruzzi	6	.	1	+	.	.	1	.	.	+	+	+	.	.	.	.	.	.	.	.	+	+	.	.	.	+	+	+	+	+	+	+	+	.	.	+	+	.	+	.	+	.	.	.	.	.	.	.	.
Erigeron annuus (L.) Desf.	6	+	+	+	+	+	+	+	+	+	+	.	+	.	.	+	+	+	.	+	+	+	+	.	+	+	.	+	1	+	+	1	1	+	+	+	+	.	+	.	.	.	.	.	.	.	.	.	.
Euphorbia cyparissias L.	6	.	+	+	+	+	1	1	+	.	+	+	+	.	.	+	.	.	.	+	+	.	+	.	+	+	+	.	+	+	.	+	+	.	.	.	+	.	.	.	.	.	.	.	.	.	+	.	.
Dictamnus albus L.	6	.	.	.	.	.	+	+	.	1	+	.	.	.	.	+	+	.	.	.	+	.	.	+	.	.	.	.	.	+	+	.	+	1	+	.	.	+	.	.	.	.	.	+	+	1	2	.	1
Taraxacum erythrospermum Andrz. ex Besser	6	.	.	.	1	.	+	+	+	+	.	.	.	.	.	+	+	.	.	.	+	+	+	+	+	+	+	+	.	.	+	+	+	+	+	+	+	.	+	.	+	+	.	.	.	.	+	.	.
Lactuca serriola L.	6	1	+	+	+	+	.	+	+	.	+	+	+	+	+	+	+	.	.	+	+	+	+	.	.	.	.	.	.	+	.	1	1	+	+	.	+	.	+	.	+	.	.	.	.	.	.	.	.
Sonchus asper subsp. glaucescens (Jord.) Ball	6	.	+	.	+	+	+	+	.	+	.	+	.	.	.	+	+	1	.	+	+	+	+	+	+	+	+	.	+	+	+	1	+	+	+	+	+	+	1	+	.	.	.	.	.	.	.	.	.
Lotus corniculatus L.	6	.	.	+	.	.	+	.	.	+	+	+	.	.	.	.	.	.	.	.	.	.	+	.	.	.	.	.	+	.	.	.	+	.	.	.	.	.	.	.	.	.	.	.	.	.	.	.	.
Viola riviniana Rchb.	6	.	.	.	.	.	.	.	.	.	.	.	.	.	.	.	.	.	.	.	.	.	.	.	.	+	+	.	+	+	+	.	.	.	.	.	+	.	.	.	+	.	+	.	.	+	.	+	.
Erigeron canadensis L.	6	.	.	.	.	.	.	.	.	.	.	.	.	.	.	.	.	.	.	.	.	.	.	.	.	.	.	.	.	.	.	.	.	.	.	.	.	.	.	.	.	.	.	.	.	.	.	.	.
Vincetoxicum hirundinaria Medik.	6	.	.	.	.	.	.	.	.	.	.	.	.	.	.	1	1	.	.	.	.	.	.	.	.	.	+	.	1	.	1	.	.	.	+	+	.	+	+	1	+	.	+	+	+	1	+	+	+
Carex flacca Schreb.	6	.	.	.	.	.	.	.	.	.	.	.	.	.	.	.	+	.	1	.	.	.	.	.	.	.	.	.	1	2	3	.	.	.	.	+	.	.	.	+	.	1	+	.	+	+	+	3	+
Dactylis glomerata L.	6	.	.	.	.	.	.	+	.	.	.	.	.	.	.	+	+	+	.	.	.	.	+	.	+	.	.	.	2	.	.	.	+	.	1	+	.	1	+	.	.	.	.	.	.	+	.	.	.
Betonica officinalis var. serotina (Host) Nyman	6	.	.	.	.	.	.	+	.	.	.	.	.	.	.	1	.	.	.	.	.	.	.	+	.	+	+	.	1	1	.	.	.	+	.	+	.	.	+	+	.	.	.	.	1	+	1	.	1
Cirsium vulgare (Savi) Teb.	6	.	.	.	.	.	.	.	.	+	+	.	.	.	.	+	.	.	.	.	.	.	.	.	.	.	.	.	.	.	.	.	.	.	.	+	+	.	.	.	.	.	.	.	.	.	.	.	.
Muscari botryoides (L.) Mill.	6	.	1	+	.	1	+	+	+	.	.	+	.	.	.	.	.	.	.	+	+	+	.	.	.	1	1	+	+	.	.	+	.	+	.	+	.	.	.	+	+	+	+	+	.	.	+	.	.
Torilis arvensis (Huds.) Link	6	.	.	.	.	.	.	.	.	.	.	.	.	.	.	.	.	.	.	.	.	.	.	.	+	.	.	.	.	.	.	.	+	.	.	.	.	.	.	.	.	.	.	.	.	.	.	.	.
Geranium purpureum Vill.	6	.	.	.	.	.	.	2	.	+	+	+	.	.	.	.	+	.	.	.	.	.	.	.	+	+	.	.	.	.	.	.	.	.	.	.	.	.	.	.	.	.	.	.	.	.	.	.	.
Geum urbanum L.	6	.	.	.	.	.	.	+	.	+	.	.	.	.	.	.	.	+	.	.	.	.	.	1	.	.	.	+	.	.	.	.	.	.	.	.	.	.	+	+	+	.	.	+	1	.	.	.	.
Senecio inaequidens DC.	6	.	.	+	.	.	.	.	.	+	.	+	.	.	.	.	1	.	.	.	.	+	+	.	.	.	.	.	.	.	.	.	.	+	+	.	.	.	.	.	.	.	.	.	.	.	.	.	.
Melittis melissophyllum L.	6	.	.	.	.	.	.	.	.	.	.	.	.	.	.	+	.	.	.	.	.	.	.	.	.	.	.	.	+	+	.	.	.	.	1	+	.	1	1	2	1	.	.	.	.	.	.	1	.
Potentilla heptaphylla subsp. australis (Krašan) Gams	6	.	.	+	.	.	+	.	.	.	.	.	.	.	.	.	.	.	.	.	.	+	+	.	.	.	+	.	.	+	.	.	+	.	.	+	.	.	.	.	.	.	.	.	.	.	+	.	.
Festuca rupicola Heuff.	6	.	.	.	.	.	.	.	.	.	.	.	.	.	.	.	.	+	.	.	+	.	+	1	.	.	.	.	1	.	.	.	.	.	.	+	+	.	.	.	.	.	.	.	.	.	+	.	.
Thalictrum minus L.	6	.	.	.	.	.	.	.	.	.	.	.	.	.	.	+	.	.	+	.	.	.	.	.	+	.	.	+	+	+	+	1	+	.	.	.	.	.	.	+	.	.	+	.	.	+	.	.	+
Senecio vulgaris L.	6	.	.	.	+	.	.	.	+	+	+	.	.	.	.	.	.	.	.	+	+	.	+	.	+	1	.	+	+	.	+	.	+	.	.	+	.	.	+	.	.	.	.	.	.	.	.	.	.
Mercurialis ovata Sternb. & Hoppe	6	.	.	.	.	.	.	.	.	.	.	.	.	.	.	.	.	.	.	.	.	.	.	+	.	.	.	.	1	1	+	.	.	.	+	.	.	.	.	+	.	.	.	.	.	+	1	+	1
Polygonatum odoratum (Mill.) Druce	6	.	.	.	.	.	.	.	.	.	.	.	.	.	.	.	+	.	.	.	.	.	.	.	+	.	+	.	.	.	.	.	.	.	+	+	.	.	.	1	.	+	+	.	.	1	+	+	+
Asparagus tenuifolius Lam.	6	.	.	.	.	.	.	+	+	.	.	.	.	.	.	.	.	.	.	.	.	.	.	+	.	.	.	.	.	.	.	.	.	.	+	.	.	.	.	.	+	+	+	+	.	+	+	+	.
Filipendula vulgaris Moench	6	.	.	.	.	.	.	+	.	.	.	.	.	.	.	+	+	.	.	.	.	.	.	.	.	.	.	.	+	.	+	.	.	.	.	1	.	.	+	+	.	.	.	.	.	.	.	+	.
Trifolium rubens L.	6	.	+	.	.	.	.	.	.	.	.	.	.	.	.	+	.	.	.	.	.	.	+	.	.	.	.	.	+	.	.	.	.	.	1	.	.	.	.	.	.	.	.	.	.	1	+	.	.
Hippocrepis comosa L.	6	.	.	.	.	.	.	.	.	.	.	.	.	.	.	.	.	.	.	.	.	.	+	.	.	.	.	.	.	.	.	.	.	.	.	.	.	.	.	.	.	.	.	.	.	.	.	.	.
Lactuca perennis L.	6	.	.	.	.	+	.	.	.	.	+	+	.	.	.	.	+	+	.	.	+	+	+	.	.	.	+	.	.	+	.	.	+	+	.	.	.	.	.	.	.	.	.	.	.	.	.	.	.
Teucrium chamaedrys L.	6	.	+	1	.	.	.	.	.	.	.	.	.	.	.	+	.	.	.	.	.	.	+	.	.	.	.	.	.	+	.	.	.	+	+	.	.	.	.	.	.	.	.	.	.	+	.	.	1
Chamaecytisus supinus (L.) Link	6	.	.	.	.	.	.	.	.	.	.	.	.	.	.	+	.	.	.	.	.	.	.	.	.	.	.	.	.	.	.	.	.	.	.	+	.	+	+	+	.	.	.	.	.	+	.	.	.
Medicago lupulina L.	6	.	.	.	.	.	.	+	+	.	.	.	.	.	.	.	.	+	.	.	.	.	.	.	+	.	.	.	.	.	.	.	+	.	.	.	.	.	.	.	.	.	.	.	.	.	.	.	.
Argyrolobium zanonii (Turra) P.W.Ball	6	.	1	+	.	1	1	.	.	.	.	+	.	.	+	+	.	.	.	+	+	.	.	.	.	.	.	.	.	.	.	.	.	.	.	+	.	.	.	.	.	.	.	.	.	.	.	.	.
Lathyrus pratensis L.	6	.	.	.	1	.	.	.	.	.	1	.	.	.	.	1	+	1	.	.	.	.	.	+	.	.	.	.	.	.	.	.	.	.	.	.	.	+	+	.	.	.	.	.	.	.	.	.	.
Viciastiva subsp. cordata (Wulfen ex Hoppe) Batt.	6	.	.	.	.	.	.	+	.	+	+	.	+	+	.	.	.	1	.	.	+	.	+	+	.	.	.	.	.	.	.	.	.	.	.	+	.	+	+	.	.	.	.	.	.	.	.	.	.
Crepis pulchra L.	6	.	.	.	.	.	.	.	.	.	.	.	.	.	.	.	.	.	.	.	.	.	.	.	.	.	.	.	.	.	.	+	.	.	.	+	.	.	.	.	.	.	.	.	.	.	.	.	.
Allium sphaerocephalon L.	6	.	1	+	.	+	1	.	.	+	+	1	.	.	.	.	.	.	.	.	.	.	.	.	.	+	+	.	.	.	.	.	+	+	+	+	1	.	+	+	.	.	.	+	.	.	.	.	.
Geranium columbinum L.	6	.	.	.	.	.	.	+	.	.	+	.	.	.	.	.	.	+	.	.	+	.	.	+	+	.	.	.	.	.	.	.	.	.	+	.	.	.	.	.	.	.	.	.	.	.	.	.	.
Teucrium montanum L.	6	.	+	1	.	.	.	.	.	.	.	.	.	.	.	.	.	.	.	.	.	.	+	.	.	.	.	.	.	.	.	+	.	.	.	.	.	.	.	.	.	.	.	.	.	.	+	.	.
Fumana procumbens (Dunal) Gren. & Godr.	6	.	+	+	.	.	+	.	+	.	.	.	.	.	.	.	.	.	.	.	.	.	.	.	.	.	.	.	.	.	.	.	+	.	.	.	.	.	.	.	.	.	.	.	.	.	.	.	.
Cirsium arvense (L.) Scop.	6	.	.	.	.	.	.	.	.	.	.	.	.	.	.	.	.	.	.	.	.	.	.	.	.	+	.	.	.	.	.	.	.	.	.	.	.	.	.	.	.	.	.	.	.	.	.	.	.
Ornithogalum orthophyllum subsp. kochii (Parl.) Zahar.	6	.	.	.	.	.	+	+	+	+	.	2	.	.	.	+	+	1	.	.	.	.	1	.	.	+	+	.	.	.	.	+	.	.	.	+	.	.	.	.	.	+	.	.	.	.	.	.	.
Cytisus nigricans L.	6	.	.	.	.	.	.	.	.	.	.	.	.	.	.	.	.	.	.	.	.	.	.	.	.	.	.	.	.	.	.	.	.	.	.	.	.	.	.	.	.	.	.	.	.	.	.	.	.
Crocus variegatus Hoppe & Hornsch.	6	.	+	+	.	+	+	.	.	+	+	1	.	.	.	.	.	.	.	.	.	.	+	.	.	.	.	.	.	.	.	+	.	+	.	.	.	.	.	.	.	+	.	.	+	.	.	.	.
Cichorium intybus L.	6	.	.	.	.	.	.	.	.	.	.	.	.	.	.	.	.	.	.	.	.	.	.	.	.	.	.	.	.	.	.	.	.	.	.	+	+	.	.	.	.	.	.	.	.	.	.	.	.
Alkekengi officinarum Moench	6	.	.	.	.	.	.	.	.	.	.	.	.	.	.	.	.	.	.	.	.	.	.	.	.	.	.	.	.	.	.	.	.	.	.	.	.	.	.	.	.	.	.	.	.	.	.	.	.
Verbascum chaixii Vill.	6	.	.	.	.	.	+	1	.	.	.	.	.	.	.	.	.	+	.	.	.	.	.	.	.	.	.	.	.	.	.	.	.	.	1	.	.	.	.	.	.	.	.	.	.	.	.	.	.
Carex spicata agg.	6	.	.	.	.	.	.	.	.	.	.	.	.	.	.	.	.	.	.	+	+	.	.	.	.	.	+	+	2	+	.	.	+	.	.	.	.	.	.	.	.	+	.	.	.	.	.	.	.
Carduus nutans L.	6	.	.	.	.	.	.	.	.	.	.	.	.	.	.	.	.	.	.	.	.	.	+	.	.	.	.	.	.	.	.	.	.	.	.	.	.	.	.	.	.	.	.	.	.	.	.	.	.
Fallopia convolvulus (L.) Á.Löve	6	.	.	.	.	.	.	+	.	.	.	.	.	.	.	.	.	+	.	.	.	.	.	.	.	.	.	.	.	.	.	.	.	.	+	1	.	+	.	.	.	.	.	.	.	.	.	.	.
Anthyllis vulneraria L.	6	.	.	+	.	.	+	.	.	.	.	.	.	.	.	.	.	.	.	.	.	.	1	.	.	.	.	+	.	.	+	.	.	.	.	+	+	.	.	.	.	.	.	.	.	.	.	.	.
Cerastium pumilum agg.	6	.	.	.	.	.	.	.	.	.	.	.	.	.	.	.	.	.	.	.	.	.	+	.	.	.	+	.	.	.	.	.	.	.	.	.	.	.	+	.	.	.	.	.	.	.	.	.	.
Genista tinctoria L.	6	.	.	.	.	.	.	.	.	.	.	.	.	.	.	.	.	.	.	.	.	.	.	.	.	.	.	.	.	.	.	.	.	.	.	.	.	.	.	+	.	.	.	.	.	.	.	.	.
Carex michelii Host	6	.	.	.	.	.	.	.	.	.	.	.	.	.	.	.	.	.	.	.	.	.	.	.	.	.	.	.	.	.	.	.	.	.	.	.	.	.	.	.	.	.	.	.	.	.	.	.	.
Sonchus oleraceus L.	6	.	.	.	.	.	.	.	.	.	.	+	.	.	.	.	.	.	.	.	.	.	.	.	.	.	.	.	.	.	.	.	.	.	.	.	.	.	.	.	+	.	.	.	.	.	.	.	.
Molinia arundinacea Schrank	6	.	.	.	.	.	.	.	.	.	.	.	.	.	.	.	.	.	.	.	.	.	.	.	.	.	.	.	.	.	1	.	.	.	.	.	.	.	.	.	.	.	.	.	.	.	.	+	+
Silene italica (L.) Pers.	6	.	.	.	.	.	.	.	.	.	.	.	.	.	.	.	.	.	.	.	.	.	.	.	.	.	.	.	.	.	.	.	.	.	.	.	.	.	.	+	.	.	.	.	.	+	+	.	.
Carex halleriana Asso	6	.	1	+	.	.	+	+	.	.	.	.	.	.	.	.	.	.	.	.	.	.	.	.	.	.	.	.	.	.	.	.	.	+	.	+	.	.	.	.	.	.	.	.	.	.	.	.	.
Polygala nicaeensis Risso ex W.D.J.Koch	6	.	.	.	.	.	.	+	.	+	.	.	.	.	.	.	.	.	.	.	.	.	.	.	.	.	.	.	.	.	.	.	+	.	.	.	.	.	.	.	.	.	.	.	.	.	.	.	.
Lathyrus sphaericus Retz.	6	.	.	.	.	.	.	.	.	.	1	.	.	.	.	+	+	+	.	.	.	.	.	+	.	.	.	.	.	.	.	.	.	.	+	.	.	.	.	+	.	.	.	.	.	.	.	.	.
Anthericum ramosum L.	6	.	.	.	.	.	.	.	.	.	.	.	.	.	.	.	.	.	.	.	.	.	.	.	.	.	1	.	.	.	.	.	.	.	.	.	.	.	.	.	.	.	.	.	.	.	.	.	.
Allium oleraceum L.	6	.	.	.	.	.	.	.	.	.	.	.	.	.	.	.	.	.	.	.	.	.	.	.	.	.	.	.	.	.	.	.	.	.	.	.	.	.	.	1	+	+	.	.	+	.	+	.	.
Taraxacum sect. Taraxacum F.H.Wigg.	6	.	.	.	.	.	.	.	.	.	.	.	.	.	.	.	.	.	.	.	.	.	.	.	.	.	.	.	.	.	.	.	.	.	.	.	.	.	.	.	.	.	.	.	.	.	.	.	.
Trifolium campestre Schreb.	6	.	.	.	.	.	.	+	.	.	+	+	.	.	.	+	.	.	.	.	.	.	.	.	.	.	.	.	.	.	.	.	.	.	.	.	+	.	1	.	.	.	.	.	.	.	.	.	.
Crepis setosa Haller f.	6	.	.	.	.	.	.	+	.	.	.	.	.	.	+	.	+	.	.	+	+	+	.	.	+	+	+	+	.	.	.	.	.	+	+	+	.	.	.	.	.	.	.	.	.	.	.	.	.
Muscari comosum (L.) Mill.	6	.	.	.	.	.	.	+	.	.	.	.	.	.	.	.	.	.	.	.	.	.	+	.	.	.	.	.	.	.	.	.	.	.	.	+	.	.	.	.	.	.	.	+	+	.	.	.	.
Neottia ovata (L.) Hartm.	6	.	.	+	.	.	.	.	.	.	.	+	.	.	.	.	.	.	.	.	.	.	+	+	.	+	.	.	.	.	.	.	.	.	.	.	.	.	.	.	.	+	.	.	+	.	.	.	.
Noccaea praecox (Wulfen) F.K.Mey.	6	.	.	.	.	.	.	+	.	.	.	.	.	.	.	+	.	.	.	.	.	.	+	.	+	.	.	.	.	.	.	.	+	.	.	.	.	.	.	.	.	.	.	.	.	.	+	.	.
Galium lucidum All.	6	.	.	.	.	.	.	.	.	.	.	.	.	.	.	.	.	.	.	.	.	.	.	.	.	.	.	.	+	.	.	.	+	.	.	.	.	.	.	.	+	.	.	.	.	.	+	.	+
Lactuca muralis (L.) Gaertn.	6	.	.	.	.	.	.	.	.	.	.	.	.	.	.	.	.	.	.	.	.	.	.	.	.	.	.	.	.	.	.	+	.	.	.	.	.	.	.	+	.	.	.	.	.	.	.	.	.
Eupatorium cannabinum L.	6	.	.	.	.	.	.	.	.	.	.	.	.	.	.	.	.	.	.	.	.	.	.	.	.	.	.	.	.	.	.	.	.	.	.	.	.	.	.	.	.	.	.	.	.	.	.	.	.
Cephalanthera longifolia (L.) Fritsch	6	.	.	+	.	.	.	.	.	.	.	.	.	.	.	.	.	.	.	.	.	.	.	+	.	.	.	.	.	+	.	.	+	.	.	.	.	+	+	.	.	.	+	.	.	.	.	.	.
Picris hieracioides L.	6	.	.	.	.	.	.	.	.	+	+	.	.	.	.	.	.	.	.	.	.	.	.	.	.	.	.	.	.	.	.	.	.	.	.	.	.	.	.	.	.	.	.	.	.	.	.	.	.
Vicia tetrasperma (L.) Schreb.	6	.	.	.	.	.	.	.	.	.	.	.	.	.	.	+	.	1	.	.	.	.	.	.	+	.	.	.	.	.	.	.	.	.	.	.	.	+	+	+	.	.	.	.	.	.	.	.	.
Trifolium pratense L.	6	.	.	.	.	.	.	+	.	.	.	.	.	.	.	.	.	+	.	.	.	.	+	+	.	.	.	.	.	.	.	.	.	.	+	.	.	.	+	.	.	.	.	.	.	.	.	.	.
Stachys recta subsp. subcrenata (Vis.) Briq.	6	.	.	.	.	.	.	.	.	.	.	.	.	.	.	.	.	.	.	.	.	.	+	.	.	.	.	.	+	+	.	.	.	.	.	.	.	.	.	.	.	.	.	.	.	.	.	.	.
Pentanema squarrosum (L.) D.Gut.Larr., Santos-Vicente, Anderb., E.Rico & M.M.Mart.Ort	6	.	.	.	.	.	.	.	.	.	.	.	.	.	.	.	.	.	.	.	.	.	.	.	.	.	.	.	.	.	.	.	.	.	.	.	.	+	.	.	.	.	.	.	.	.	.	.	.
Centaurea triumfettii All.	6	.	.	.	.	.	.	.	.	.	.	.	.	.	.	.	.	.	.	.	.	.	.	.	.	.	.	.	.	.	.	.	.	.	.	.	.	.	.	.	.	.	.	.	.	+	+	.	.
Solanum dulcamara L.	6	.	.	.	.	.	.	.	.	.	.	.	.	.	.	.	.	.	.	.	.	.	.	.	.	.	.	.	.	.	.	.	.	.	.	.	.	.	.	.	.	.	.	.	.	.	.	.	.
Convolvulus cantabrica L.	6	.	.	.	.	.	.	.	.	.	.	.	.	.	.	.	.	.	.	.	.	.	.	.	.	.	.	.	.	.	.	.	.	.	.	.	.	.	.	.	.	.	.	.	.	.	.	.	.
Veronica arvensis L.	6	.	.	.	.	.	.	.	.	.	.	.	.	.	.	.	.	.	.	.	.	.	.	.	.	+	+	.	.	.	.	.	.	.	.	.	.	.	.	.	.	.	.	.	.	.	.	.	.
Thymus longicaulis C.Presl	6	.	.	.	.	.	.	.	.	.	.	.	.	.	.	.	.	.	.	.	.	.	.	.	.	.	.	.	.	.	.	.	+	.	.	.	.	.	.	.	.	.	.	.	.	.	1	.	.
Allium carinatum L.	6	.	.	+	+	.	.	.	.	.	1	.	.	.	.	.	.	.	.	.	.	+	.	.	.	+	.	.	.	.	.	+	.	.	.	.	.	.	.	.	+	.	.	.	.	.	.	.	.
Arenaria serpylifolia agg.	6	.	.	.	.	.	.	+	.	.	.	.	.	.	.	.	.	.	.	.	.	.	.	.	+	.	.	.	.	.	.	.	.	.	.	.	.	.	.	.	.	.	.	.	.	.	.	.	.
Festuca valesiaca Schleich. ex Gaudin	6	.	.	.	.	.	.	.	.	.	.	.	.	.	.	1	.	.	.	.	.	.	.	.	.	.	.	.	.	.	.	.	.	.	.	.	.	.	.	.	.	.	.	.	.	.	+	.	.
Sanguisorba minor Scop.	6	.	.	+	.	.	.	.	.	.	.	.	.	.	.	.	.	.	.	.	.	+	+	.	.	.	.	.	.	.	.	.	.	.	.	.	.	.	.	.	.	.	.	.	.	.	.	.	.
Medicago prostrata Jacq.	6	.	+	+	.	.	+	.	.	.	+	.	.	.	.	+	+	.	.	.	.	.	+	.	.	.	.	.	.	.	.	.	1	.	.	.	.	.	.	.	.	.	.	.	.	.	.	.	.
Cardamine hirsuta L.	6	.	.	.	.	.	.	+	.	.	.	.	.	.	.	.	.	.	.	.	1	+	+	.	+	.	.	.	.	.	.	.	.	.	.	.	.	.	.	.	.	.	.	.	.	.	.	.	.
Medicago minima (L.) Bartal.	6	.	.	.	.	.	.	.	.	.	.	.	.	.	.	.	.	.	.	.	.	.	.	+	.	.	.	.	.	.	.	.	.	.	.	.	.	.	.	.	.	.	.	.	.	.	.	.	.
Vicia villosa Roth	6	.	.	.	.	.	.	.	.	.	.	.	.	.	.	.	.	.	.	.	.	.	.	.	.	.	.	.	.	1	.	.	1	.	.	.	.	.	+	.	.	.	.	.	.	.	.	.	.
Festuca heterophylla Lam.	6	.	.	.	.	.	.	.	.	.	.	.	.	.	.	.	.	.	.	.	.	.	.	.	.	.	.	.	.	.	.	.	.	.	1	.	.	1	.	.	.	.	.	.	.	.	.	.	.
Filago arvensis L.	6	.	.	.	.	.	.	.	.	.	.	.	.	.	.	.	.	.	.	.	.	.	.	.	.	.	.	.	.	.	.	.	.	.	.	.	.	.	.	.	.	.	.	.	.	.	.	.	.
Colchicum autumnale L.	6	.	.	.	.	.	.	+	.	.	.	.	.	.	.	.	.	.	.	.	.	.	.	.	.	.	.	.	.	.	.	.	.	.	.	.	.	.	.	1	.	.	1	.	+	.	.	.	.
Cnidium silaifolium (Jacq.) Simonk.	6	.	.	.	.	.	.	.	.	.	.	.	.	.	.	+	.	.	.	.	.	.	.	.	.	.	.	.	.	.	.	.	.	.	1	.	.	.	.	.	.	.	.	.	.	.	.	+	+
Poa compressa L.	6	.	.	.	.	.	.	+	.	.	.	.	.	.	.	.	.	+	.	.	.	.	.	.	+	.	.	.	.	.	.	.	.	.	.	.	.	.	.	.	.	.	.	.	.	.	.	.	.
Vicia hirsuta (L.) Gray	6	.	.	.	.	.	+	+	.	.	.	.	.	.	.	+	.	+	.	.	+	.	.	.	.	.	.	.	.	.	.	.	.	.	.	.	.	.	+	.	.	.	.	.	.	.	.	.	.
Ferulago galbanifera (Mill.) W.D.J.Koch	6	.	.	.	.	.	.	.	.	.	.	.	.	.	.	.	.	+	.	.	.	.	.	.	.	.	.	.	.	.	.	.	.	.	.	.	.	.	.	.	.	.	.	.	.	+	+	.	.
Trifolium incarnatum L.	6	.	.	.	.	.	.	+	.	.	+	.	.	.	.	.	+	.	.	+	.	+	+	.	.	.	.	.	.	.	.	.	.	.	.	.	.	.	.	.	.	.	.	.	.	.	.	.	.
Veronica chamaedrys L.	6	.	.	.	.	.	.	.	.	.	.	.	.	.	.	.	.	.	.	.	.	.	.	.	.	.	.	.	.	.	.	.	.	.	1	.	.	.	.	.	.	.	.	+	.	.	.	.	.
Trifolium alpestre L.	6	.	.	.	.	.	.	.	.	.	.	.	.	.	.	.	.	.	.	.	.	.	.	.	.	.	.	.	.	.	.	.	.	.	.	.	.	.	.	+	.	.	.	.	.	.	.	.	.
Fumaria officinalis L.	6	.	.	.	.	.	.	.	.	1	1	.	.	.	.	.	.	.	.	+	.	.	.	.	.	.	.	.	.	.	.	.	.	.	.	.	.	.	.	.	.	.	.	.	.	.	.	.	.
Chenopodium album L.	6	.	.	.	.	.	.	.	.	+	+	.	.	.	.	+	.	.	.	.	.	.	.	.	.	.	+	.	+	.	.	.	1	.	.	.	.	.	.	.	.	.	.	.	.	.	.	.	.
Arabis hirsuta agg.	6	.	.	.	.	.	.	.	.	.	.	.	.	.	.	.	.	.	.	.	.	.	+	.	+	.	.	.	.	.	.	.	.	.	.	.	.	.	.	.	.	.	.	.	.	.	.	.	.
Lathyrus niger (L.) Bernh.	6	.	.	.	.	.	.	.	.	.	.	.	.	.	.	.	.	.	.	.	.	.	.	.	.	.	.	.	.	.	.	.	.	.	1	.	.	.	.	+	.	.	.	.	.	.	+	.	.
Thinopyrum intermedium subsp. intermedium (Host) Barkworth & D.R.Dewey	6	.	.	.	.	.	.	.	.	.	.	.	.	.	.	.	.	.	.	.	.	.	.	.	.	.	.	.	.	.	.	.	.	.	.	+	.	.	2	.	.	.	.	.	.	.	.	.	.
Knautia illyrica beck	6	.	.	.	.	.	.	+	.	.	.	.	.	.	.	.	.	.	.	.	.	.	.	.	.	.	.	.	.	.	.	.	.	.	.	.	.	.	.	.	.	.	.	.	.	.	+	.	.
Poa trivialis L.	6	.	.	.	.	.	.	.	.	.	.	.	.	.	.	1	.	.	.	.	.	.	.	.	.	.	.	.	.	.	.	.	.	.	.	.	.	+	.	.	.	.	.	.	.	.	.	.	.
Euphorbia verrucosa L.	6	.	.	.	.	.	.	.	.	.	.	.	.	.	.	+	+	.	.	.	.	.	.	.	.	.	.	.	.	.	.	.	.	.	.	.	.	.	.	.	.	.	.	.	.	.	.	.	.
Verbascum phoeniceum L.	6	.	.	.	.	.	.	+	.	.	.	.	.	.	.	.	+	+	.	.	.	.	.	.	+	.	.	.	.	.	.	.	.	.	+	.	.	.	.	.	.	.	.	.	.	.	.	.	.
Ajuga reptans L.	6	.	.	.	.	.	.	.	.	.	.	.	.	.	.	.	.	.	.	.	.	.	.	.	.	.	.	.	.	.	.	.	.	.	1	.	.	.	.	1	.	.	.	.	.	.	.	.	.
Galium album Mill.	6	.	.	.	.	.	.	.	.	.	.	.	.	.	.	.	.	.	.	.	.	.	.	.	.	.	.	.	.	.	.	.	.	.	+	.	.	.	.	.	.	.	.	.	.	.	.	.	.
Clinopodium vulgare L.	6	.	.	.	.	.	.	.	.	.	.	.	.	.	.	.	.	.	.	.	.	.	.	.	.	.	.	.	.	.	.	.	.	.	.	.	.	.	+	.	.	.	.	.	.	.	.	.	.
Anthriscus caucalis M.Bieb.	6	.	.	.	.	.	.	+	.	.	.	.	.	.	.	.	.	.	.	.	.	.	.	.	.	.	.	.	.	.	.	.	.	+	.	.	.	.	.	.	.	.	.	.	.	.	.	.	.
Galium aparine L.	6	.	.	.	.	.	.	+	.	.	.	.	.	.	.	.	.	.	.	.	.	.	.	.	.	.	.	.	.	.	.	.	.	.	.	.	.	.	.	.	.	+	.	+	.	.	.	.	.
Silene latifolia Poir.	6	.	.	.	.	.	.	+	.	.	.	.	.	.	.	.	.	.	.	.	.	.	.	.	.	.	.	.	.	.	.	.	.	.	.	.	.	.	.	.	.	.	.	.	.	.	.	.	.
Lathyrus latifolius L.	6	.	.	.	.	.	.	.	.	.	.	.	.	.	.	.	.	+	.	.	.	.	.	.	.	.	.	.	.	.	.	.	.	.	.	.	.	.	+	.	.	.	.	.	.	.	.	.	.
Bromus japonicus Houtt.	6	.	.	.	.	.	.	.	.	.	.	.	.	.	.	.	.	.	.	1	.	.	.	.	.	.	.	.	.	.	.	.	.	.	.	.	.	.	.	.	.	.	.	.	.	.	.	.	.
Carex caryophyllea Latourr.	6	.	.	.	.	.	.	+	.	.	.	.	.	.	.	+	.	+	.	.	.	.	+	.	.	.	.	.	.	.	.	.	.	.	.	.	.	.	.	.	.	.	.	.	.	.	.	.	.
Lathyrus sylvestris L.	6	.	.	.	.	.	.	.	.	.	.	.	.	.	.	.	.	.	.	.	.	.	.	+	+	.	.	.	.	.	.	.	.	.	.	.	.	.	.	.	.	.	.	.	.	+	.	.	.
Leucanthemum platylepis Borbás	6	.	.	.	.	.	.	.	.	.	.	.	.	.	.	.	.	.	.	.	.	.	.	.	.	.	.	.	+	.	.	.	.	.	.	.	.	.	.	.	.	.	.	.	.	.	1	.	.
Genista sylvestris Scop.	6	.	.	.	.	.	.	.	.	.	.	.	.	.	.	.	.	.	.	.	.	.	.	.	.	.	.	.	+	.	.	.	.	.	.	.	.	.	.	.	.	.	.	.	.	.	+	.	.
Primula vulgaris Huds.	6	.	.	.	.	.	.	.	.	.	.	.	.	.	.	.	.	.	.	.	.	.	.	.	.	.	.	.	.	.	.	.	.	.	.	.	.	.	.	+	.	.	.	.	.	.	.	+	.
Solanum nigrum L.	6	.	.	.	.	.	.	.	.	.	.	.	.	.	.	.	.	.	.	.	.	.	.	.	.	.	.	.	.	.	.	.	.	.	.	.	.	.	.	.	.	.	.	.	.	.	.	.	.
Salvia pratensis L.	6	.	.	.	.	.	.	+	.	.	.	.	.	.	.	.	.	.	.	.	.	.	.	.	.	.	.	.	.	.	.	.	.	.	.	.	.	.	.	.	.	.	.	.	.	.	+	.	.
Lithospermum officinale L.	6	.	.	.	.	.	+	.	.	+	.	+	.	.	.	.	.	.	.	.	.	.	.	.	.	.	.	.	.	.	.	.	.	.	.	.	.	.	.	.	.	.	.	.	.	.	.	.	.
Stellaria media (L.) Vill.	6	.	.	.	.	.	.	+	.	.	.	.	.	.	.	.	+	.	.	.	.	.	.	.	.	.	.	.	.	.	.	+	.	.	.	.	.	.	.	+	.	.	.	.	.	.	.	.	.
Gelasia villosa (Scop.) Cass.	6	.	.	.	.	.	.	.	.	.	.	.	.	.	.	.	.	.	.	.	.	.	+	.	.	.	.	.	.	.	.	.	+	.	.	.	.	.	.	.	.	.	.	.	.	.	+	.	.
Hypericum perforatum L.	6	.	.	.	.	.	.	.	.	.	.	.	.	.	.	.	.	.	.	.	.	.	+	.	.	.	.	.	.	.	.	.	.	.	.	.	.	.	.	.	.	.	.	.	.	.	.	.	.
Astragalus vesicarius subsp. carniolicus (A.Kern.) Chater	6	.	.	.	.	.	.	.	.	.	.	.	.	.	.	.	.	.	.	.	.	.	.	.	.	.	.	.	+	.	.	.	.	.	.	.	.	.	.	.	.	.	.	.	.	.	.	.	.
Pilosella piloselloides (Vill.) Soják	6	.	.	.	.	.	.	.	.	.	.	.	.	.	.	.	.	.	.	.	.	.	.	.	.	.	.	.	.	.	.	.	+	.	+	.	.	.	.	.	.	.	.	.	.	.	.	.	.
Helianthemum nummularium (L.) Mill.	6	.	.	.	.	.	.	.	.	.	.	.	.	.	.	.	.	.	.	.	.	.	.	.	.	.	.	.	.	.	.	.	+	.	.	.	.	.	.	.	.	.	.	.	.	.	.	.	.
Mercurialis × paxii Graebn.	6	.	.	.	.	.	.	.	.	.	.	.	.	.	.	.	.	.	.	.	.	.	.	.	.	.	.	.	.	.	.	.	.	.	.	.	.	+	.	.	.	.	.	.	1	.	.	.	.
Lathyrus pannonicus subsp. collinus (Ortmann) Soó	6	.	.	.	.	.	.	.	.	.	.	.	.	.	.	.	.	.	.	.	.	.	.	.	.	.	.	.	.	.	.	.	.	.	.	.	.	.	.	+	.	.	.	.	.	+	.	.	.
Bromus sterilis L.	6	.	.	.	.	.	.	.	.	.	.	.	.	.	.	.	.	.	.	.	.	.	.	.	.	.	.	.	.	.	.	.	.	.	.	.	.	.	.	.	.	.	.	.	.	.	.	.	.
Petrorhagia saxifraga (L.) Link	6	.	.	+	.	.	+	.	.	.	.	.	.	.	.	.	.	.	.	.	.	.	.	.	.	.	.	.	.	.	.	.	.	.	.	.	.	.	.	.	.	.	.	.	.	.	.	.	.
Carex tomentosa L.	6	.	.	.	.	.	.	.	.	.	.	.	.	.	.	1	.	.	.	.	.	.	.	.	.	.	.	.	.	.	.	.	.	.	.	.	.	.	.	.	.	.	.	.	.	.	.	.	.
Koeleria pyramidata (Lam.) P.Beauv.	6	.	.	.	.	.	.	.	.	.	+	.	.	.	.	+	.	+	.	.	.	.	.	.	.	.	.	.	+	.	.	.	.	.	.	.	.	.	.	.	.	.	.	.	.	.	.	.	.
Ranunculus bulbosus L.	6	.	.	.	.	.	.	+	.	.	.	.	.	.	.	.	.	.	.	.	.	.	+	.	.	.	.	.	.	.	.	.	.	.	.	.	.	.	.	.	.	.	.	.	.	.	.	.	.
Veronica barrelieri H.Schott ex Roem. & Schult.	6	.	.	.	.	.	.	.	.	.	.	.	.	.	.	.	.	.	.	.	.	.	+	.	.	.	.	.	.	.	.	.	.	.	.	.	.	.	.	.	.	.	.	.	.	.	+	.	.
Brachypodium sylvaticum (Huds.) P.Beauv.	6	.	.	.	.	.	.	.	.	.	.	.	.	.	.	.	.	.	.	.	.	.	.	.	.	.	.	+	.	.	.	.	.	.	.	.	.	.	.	.	.	.	.	.	.	.	.	.	.
Linum tenuifolium L.	6	.	.	.	.	.	.	.	.	.	.	.	.	.	.	.	.	.	.	.	.	.	.	.	.	.	.	.	.	.	.	+	.	.	.	.	.	.	.	.	.	.	.	.	.	.	.	.	.
Hieracium sabaudum L.	6	.	.	.	.	.	.	.	.	.	.	.	.	.	.	.	.	.	.	.	.	.	.	.	.	.	.	.	.	.	.	.	.	.	+	.	.	+	.	.	.	.	.	.	.	.	.	.	.
Silene vulgaris (Moench) Garcke	6	.	.	.	.	.	.	.	.	.	.	.	.	.	.	.	.	.	.	.	.	.	.	.	.	.	.	.	.	.	.	.	.	.	+	.	.	.	.	.	.	.	.	.	.	.	.	.	.
Asplenium trichomanes L.	6	.	.	.	.	.	.	.	.	.	.	.	.	.	.	.	.	.	.	.	.	.	.	.	.	.	.	.	.	.	.	.	.	.	.	.	.	.	.	.	.	.	.	.	.	.	.	+	.
Capsella bursa-pastoris (L.) Medik.	6	.	.	.	.	.	.	.	.	.	.	.	.	.	.	.	.	.	.	.	.	.	.	.	.	.	.	.	.	.	.	.	.	.	.	.	.	.	.	.	.	.	.	.	.	.	.	.	.
Senecio ovatus subsp. ovatus (G.Gaertn., B.Mey. & Scherb.) Willd.	6	.	.	.	.	.	.	.	.	.	.	.	.	.	.	.	.	.	.	.	.	.	.	.	.	.	.	.	.	.	.	.	.	.	.	.	.	.	.	.	.	.	.	.	.	.	.	.	.
Globularia bisnagarica L.	6	.	.	.	.	.	.	.	.	.	.	.	.	.	.	.	.	.	.	.	.	.	.	.	.	.	.	.	.	.	.	.	.	.	.	.	.	.	.	.	.	.	.	.	.	.	.	.	.
Catapodium rigidum (L.) C.E.Hubb.	6	.	.	.	.	.	.	.	.	.	.	.	.	.	.	.	.	.	.	.	.	.	.	.	.	.	.	.	.	.	.	.	.	.	.	.	.	.	.	.	.	.	.	.	.	.	.	.	.
Campanula rapunculus L.	6	.	.	.	.	.	.	.	.	.	.	.	.	.	.	.	.	.	.	.	.	.	.	.	.	.	.	.	.	.	.	.	.	.	.	.	.	.	.	.	.	.	.	.	.	.	.	.	.
Crepis foetida L.	6	.	.	.	.	.	.	.	.	.	.	.	.	.	.	.	.	.	.	.	.	.	.	.	.	.	.	.	.	.	.	.	.	.	.	.	.	.	.	.	.	.	.	.	.	.	.	.	.
Tussilago farfara L.	6	.	.	.	.	.	.	.	.	.	.	.	.	.	.	.	.	.	.	.	.	.	.	.	.	.	.	.	.	.	.	.	.	.	.	.	.	.	.	.	.	.	.	.	.	.	.	.	.
Arrhenatherum elatius (L.) P.Beauv. ex J.Presl & C.Presl	6	.	.	.	.	.	.	.	.	.	.	.	.	.	.	.	.	.	.	.	.	.	.	.	.	.	.	.	.	.	.	.	.	.	.	.	.	.	.	.	.	.	.	.	.	.	.	.	.
Satureja montana L.	6	.	.	.	.	.	.	.	.	.	.	.	.	.	.	.	.	.	.	.	.	.	.	.	.	.	.	.	.	.	.	.	.	.	.	.	.	.	.	.	.	.	.	.	.	.	.	.	.
Calepina irregularis (Asso) Thell.	6	+	.	.	.	.	.	.	.	.	.	.	.	.	.	.	.	.	.	.	.	.	.	.	.	.	.	.	.	.	.	.	.	.	.	.	.	.	.	.	.	.	.	.	.	.	.	.	.
Lathyrus setifolius L.	6	.	+	.	.	.	+	+	.	.	.	.	.	.	.	.	.	.	.	.	.	.	.	.	.	.	.	.	.	.	.	.	.	.	.	.	.	.	.	.	.	.	.	.	.	.	.	.	.
Ajuga genevensis L.	6	.	.	+	.	.	.	1	.	.	.	.	.	.	.	.	.	.	.	.	.	.	.	.	.	.	.	.	.	.	.	.	.	.	.	.	.	.	.	.	.	.	.	.	.	.	.	.	.
Glechoma hederacea L.	6	.	.	.	.	.	.	+	.	.	.	.	.	.	.	.	.	.	.	.	.	.	.	.	.	.	.	.	.	.	.	.	.	.	.	.	.	.	.	.	.	.	.	.	.	.	.	.	.
Orlaya grandiflora (L.) Hoffm.	6	.	.	.	.	.	.	+	.	.	.	.	.	.	.	.	.	.	.	.	.	.	.	.	.	.	.	.	.	.	.	.	.	.	.	.	.	.	.	.	.	.	.	.	.	.	.	.	.
Campanula sibirica L.	6	.	.	.	.	.	.	+	.	.	.	.	.	.	.	.	.	.	.	.	.	.	.	.	.	.	.	.	.	.	.	.	.	.	.	.	.	.	.	.	.	.	.	.	.	.	.	.	.
Neotinea tridentata (Scop.) R.M.Bateman, Pridgeon & M.W.Chase	6	.	.	.	.	.	.	.	.	1	.	.	.	.	.	.	.	.	.	.	.	.	.	.	.	.	.	.	.	.	.	.	.	.	.	.	.	.	.	.	.	.	.	.	.	.	.	.	.
Campanula persicifolia L.	6	.	.	.	.	.	.	.	.	.	.	.	.	.	.	+	.	.	.	.	.	.	.	.	.	.	.	.	.	.	.	.	.	.	.	.	.	.	.	.	.	.	.	.	.	.	.	.	.
Allium vineale L.	6	.	.	.	.	.	.	.	.	.	.	.	.	.	.	.	.	.	.	2	2	.	1	.	.	.	.	.	.	.	.	.	.	.	.	.	.	.	.	.	.	.	.	.	.	.	.	.	.
Digitalis nervosa Steud. & Hochst. ex Benth.	6	.	.	.	.	.	.	.	.	.	.	.	.	.	.	.	.	.	.	.	+	.	+	.	+	.	.	.	.	.	.	.	.	.	.	.	.	.	.	.	.	.	.	.	.	.	.	.	.
Myosotis arvensis (L.) Hill	6	.	.	.	.	.	.	.	.	.	.	.	.	.	.	.	.	.	.	.	.	.	+	.	.	.	.	.	.	.	.	.	.	.	.	.	.	.	.	.	.	.	.	.	.	.	.	.	.
Iris graminea L.	6	.	.	.	.	.	.	.	.	.	.	.	.	.	.	.	.	.	.	.	.	.	.	.	.	.	.	.	1	.	.	.	.	.	.	.	.	.	.	.	.	.	.	.	.	.	.	.	.
Melica picta K.Koch	6	.	.	.	.	.	.	.	.	.	.	.	.	.	.	.	.	.	.	.	.	.	.	.	.	.	.	.	+	.	.	.	.	.	.	.	.	.	.	.	.	.	.	.	.	.	.	.	.
Leontodon crispus Vill.	6	.	.	.	.	.	.	.	.	.	.	.	.	.	.	.	.	.	.	.	.	.	.	.	.	.	.	.	.	.	.	+	.	.	.	.	.	.	.	.	.	.	.	.	.	.	.	.	.
Aegonychon purpurocaeruleum (L.) Holub	6	.	.	.	.	.	.	.	.	.	.	.	.	.	.	.	.	.	.	.	.	.	.	.	.	.	.	.	.	.	.	.	+	.	+	+	.	.	.	.	.	.	.	.	.	.	.	.	.
Asarum europaeum L.	6	.	.	.	.	.	.	.	.	.	.	.	.	.	.	.	.	.	.	.	.	.	.	.	.	.	.	.	.	.	.	.	.	.	.	.	.	.	.	+	.	.	.	.	.	.	.	.	.
Peucedanum cervaria (L.) Lapeyr.	6	.	.	.	.	.	.	.	.	.	.	.	.	.	.	.	.	.	.	.	.	.	.	.	.	.	.	.	.	.	.	.	.	.	.	.	.	.	.	.	.	.	.	.	.	.	1	.	.
Anemone nemorosa L.	6	.	.	.	.	.	.	.	.	.	.	.	.	.	.	.	.	.	.	.	.	.	.	.	.	.	.	.	.	.	.	.	.	.	.	.	.	.	.	.	.	.	.	.	.	.	.	+	.
Cyclamen purpurascens Mill.	6	.	.	.	.	.	.	.	.	.	.	.	.	.	.	.	.	.	.	.	.	.	.	.	.	.	.	.	.	.	.	.	.	.	.	.	.	.	.	.	.	.	.	.	.	.	.	.	+
Chondrilla juncea L.	6	.	.	.	.	.	.	.	.	.	.	.	.	.	.	.	.	.	.	.	.	.	.	.	.	.	.	.	.	.	.	.	.	.	.	.	.	.	.	.	.	.	.	.	.	.	.	.	.
Hypericum montanum L.	6	.	.	.	.	.	.	.	.	.	.	.	.	.	.	.	.	.	.	.	.	.	.	.	.	.	.	.	.	.	.	.	.	.	.	.	.	.	.	.	.	.	.	.	.	.	.	.	.
Poa annua L.	6	.	.	.	.	.	.	.	.	.	.	.	.	.	.	.	.	.	.	.	.	.	.	.	.	.	.	.	.	.	.	.	.	.	.	.	.	.	.	.	.	.	.	.	.	.	.	.	.
Salvia glutinosa L.	6	.	.	.	.	.	.	.	.	.	.	.	.	.	.	.	.	.	.	.	.	.	.	.	.	.	.	.	.	.	.	.	.	.	.	.	.	.	.	.	.	.	.	.	.	.	.	.	.
Phytolacca americana L.	6	.	.	.	.	.	.	.	.	.	.	.	.	.	.	.	.	.	.	.	.	.	.	.	.	.	.	.	.	.	.	.	.	.	.	.	.	.	.	.	.	.	.	.	.	.	.	.	.
Scabiosa triandra L.	6	.	.	.	.	.	.	.	.	.	.	.	.	.	.	.	.	.	.	.	.	.	.	.	.	.	.	.	.	.	.	.	.	.	.	.	.	.	.	.	.	.	.	.	.	.	.	.	.
Linum bienne Mill.	6	.	+	.	.	+	.	.	.	.	.	.	.	.	.	.	.	.	.	.	.	.	.	.	.	.	.	.	.	.	.	.	.	.	.	.	.	.	.	.	.	.	.	.	.	.	.	.	.
Galium verum L.	6	.	+	.	.	.	.	.	.	.	.	.	.	.	.	.	.	.	.	.	.	.	.	.	.	.	.	.	.	.	.	.	.	.	.	.	.	.	.	.	.	.	.	.	.	.	.	.	.
Vicia tenuifolia Roth	6	.	.	.	.	.	.	1	.	.	.	.	.	.	.	.	.	.	.	.	.	+	.	.	.	.	.	.	.	.	.	.	.	.	.	.	.	.	.	.	.	.	.	.	.	.	.	.	.
Ophrys apifera Huds.	6	.	+	.	.	.	.	.	.	.	.	+	.	.	.	.	.	.	.	.	.	.	.	.	.	.	.	.	.	.	.	.	.	.	.	.	.	.	.	.	.	.	.	.	.	.	.	.	.
Geranium molle L.	6	.	.	.	.	.	.	.	.	.	.	.	.	.	+	.	.	.	.	.	.	.	.	.	.	.	.	.	.	.	.	.	.	.	.	.	.	.	.	.	.	.	.	.	.	.	.	.	.
Veronica austriaca subsp. jacquinii (Baumg.) Watzl	6	.	.	.	.	.	.	.	.	.	.	.	.	.	.	+	.	.	.	.	.	.	.	.	.	.	.	.	.	.	.	.	.	.	.	.	.	.	.	.	.	.	.	.	.	.	.	.	.
Poa nemoralis L.	6	.	.	.	.	.	.	.	.	.	.	.	.	.	.	.	.	+	.	.	.	.	.	.	1	.	.	.	.	.	.	.	.	.	.	.	.	.	.	.	.	.	.	.	.	.	.	.	.
Lathyrus cicera L.	6	.	.	.	.	.	.	.	.	.	.	.	.	.	.	.	.	+	.	.	.	.	.	.	.	.	.	.	.	.	.	.	.	.	.	.	.	.	.	.	.	.	.	.	.	.	.	.	.
Viola mirabilis L.	6	.	.	.	.	.	.	.	.	.	.	.	.	.	.	.	.	.	.	.	.	+	.	1	.	.	.	.	.	.	.	.	.	.	.	.	.	.	.	.	.	.	.	.	.	.	.	.	.
Cytisus decumbens subsp. pindicola (Bald.) K.I.Chr.	6	.	.	.	.	.	.	.	.	.	.	.	.	.	.	.	.	.	.	.	.	.	.	.	.	.	.	.	+	.	.	.	.	.	.	.	.	.	.	.	.	.	.	.	.	.	.	.	.
Campanula pyramidalis L.	6	.	.	.	.	.	.	.	.	.	.	.	.	.	.	.	.	.	.	.	.	.	.	.	.	.	.	.	.	.	+	.	.	.	.	.	.	.	.	.	.	.	.	.	.	.	.	.	.
Cynanchica pyrenaica subsp. cynanchica (L.) P.Caputo & Del Guacchio	6	.	.	.	.	.	.	.	.	.	.	.	.	.	.	.	.	.	.	.	.	.	.	.	.	.	.	.	.	.	.	.	+	.	.	.	.	.	.	.	.	.	.	.	.	.	+	.	.
Castanea sativa Mill.	6	.	.	.	.	.	.	.	.	.	.	.	.	.	.	.	.	.	.	.	.	.	.	.	.	.	.	.	.	.	.	.	.	.	.	.	+	.	.	.	.	.	.	.	.	.	.	.	.
Ornithogalum pyrenaicum L.	6	.	.	.	.	.	.	.	.	.	.	.	.	.	.	.	.	.	.	.	.	.	.	.	.	.	.	.	.	.	.	.	.	.	.	.	.	.	+	.	.	.	.	.	.	.	.	.	.
Convolvulus arvensis L.	6	.	.	.	.	.	.	.	.	.	.	.	.	.	.	.	.	.	.	.	.	.	.	.	.	.	.	.	.	.	.	.	.	.	.	.	.	.	.	.	+	.	.	.	.	.	.	.	.
Aristolochia pallida Willd.	6	.	.	.	.	.	.	.	.	.	.	.	.	.	.	.	.	.	.	.	.	.	.	.	.	.	.	.	.	.	.	.	.	.	.	.	.	.	.	.	.	.	.	.	.	.	.	+	.
Cruciata glabra (L.) Opiz	6	.	.	.	.	.	.	.	.	.	.	.	.	.	.	.	.	.	.	.	.	.	.	.	.	.	.	.	.	.	.	.	.	.	.	.	.	.	.	.	.	.	.	.	.	.	.	+	.
Sambucus ebulus L.	6	.	.	.	.	.	.	.	.	.	.	.	.	.	.	.	.	.	.	.	.	.	.	.	.	.	.	.	.	.	.	.	.	.	.	.	.	.	.	.	.	.	.	.	.	.	.	.	.
Solidago virgaurea L.	6	.	.	.	.	.	.	.	.	.	.	.	.	.	.	.	.	.	.	.	.	.	.	.	.	.	.	.	.	.	.	.	.	.	.	.	.	.	.	.	.	.	.	.	.	.	.	.	.
Tragopogon dubius Scop.	6	.	.	.	.	.	.	.	.	.	.	.	.	.	.	.	.	.	.	.	.	.	.	.	.	.	.	.	.	.	.	.	.	.	.	.	.	.	.	.	.	.	.	.	.	.	.	.	.
Epipactis microphylla (Ehrh.) Sw.	6	.	.	.	.	.	.	.	.	.	.	.	.	.	.	.	.	.	.	.	.	.	.	.	.	.	.	.	.	.	.	.	.	.	.	.	.	.	.	.	.	.	.	.	.	.	.	.	.
Valeriana eriocarpa (Desv.) Christenh. & Byng	6	.	.	.	.	.	.	.	.	.	.	.	.	.	.	.	.	.	.	.	.	.	.	.	.	.	.	.	.	.	.	.	.	.	.	.	.	.	.	.	.	.	.	.	.	.	.	.	.
Vicia cracca L.	6	.	.	.	.	.	.	.	.	.	.	.	.	.	.	.	.	.	.	.	.	.	.	.	.	.	.	.	.	.	.	.	.	.	.	.	.	.	.	.	.	.	.	.	.	.	.	.	.
Ambrosia artemisiifolia L.	6	.	.	.	.	.	.	.	.	.	.	.	.	.	.	.	.	.	.	.	.	.	.	.	.	.	.	.	.	.	.	.	.	.	.	.	.	.	.	.	.	.	.	.	.	.	.	.	.
Urtica dioica L.	6	.	.	.	.	.	.	.	.	.	.	.	.	.	.	.	.	.	.	.	.	.	.	.	.	.	.	.	.	.	.	.	.	.	.	.	.	.	.	.	.	.	.	.	.	.	.	.	.
Clinopodium menthifolium subsp. menthifolium (Host) Merino	6	.	.	.	.	.	.	.	.	.	.	.	.	.	.	.	.	.	.	.	.	.	.	.	.	.	.	.	.	.	.	.	.	.	.	.	.	.	.	.	.	.	.	.	.	.	.	.	.
Calamagrostis epigejos (L.) Roth	6	.	.	.	.	.	.	.	.	.	.	.	.	.	.	.	.	.	.	.	.	.	.	.	.	.	.	.	.	.	.	.	.	.	.	.	.	.	.	.	.	.	.	.	.	.	.	.	.
Prunella laciniata (L.) L.	6	.	.	.	.	.	.	.	.	.	.	.	.	.	.	.	.	.	.	.	.	.	.	.	.	.	.	.	.	.	.	.	.	.	.	.	.	.	.	.	.	.	.	.	.	.	.	.	.
Hieracium racemosum Waldst. & Kit. ex Willd.	6	.	.	.	.	.	.	.	.	.	.	.	.	.	.	.	.	.	.	.	.	.	.	.	.	.	.	.	.	.	.	.	.	.	.	.	.	.	.	.	.	.	.	.	.	.	.	.	.
Trifolium ochroleucon Huds.	6	.	.	.	.	.	.	.	.	.	.	.	.	.	.	.	.	.	.	.	.	.	.	.	.	.	.	.	.	.	.	.	.	.	.	.	.	.	.	.	.	.	.	.	.	.	.	.	.
Viola odorata L.	6	.	.	.	.	.	.	.	.	.	.	.	.	.	.	.	.	.	.	.	.	.	.	.	.	.	.	.	.	.	.	.	.	.	.	.	.	.	.	.	.	.	.	.	.	.	.	.	.
Serratula tinctoria L.	6	.	.	.	.	.	.	.	.	.	.	.	.	.	.	.	.	.	.	.	.	.	.	.	.	.	.	.	.	.	.	.	.	.	.	.	.	.	.	.	.	.	.	.	.	.	.	.	.
Dryopteris filix-mas (L.) Schott	6	.	.	.	.	.	.	.	.	.	.	.	.	.	.	.	.	.	.	.	.	.	.	.	.	.	.	.	.	.	.	.	.	.	.	.	.	.	.	.	.	.	.	.	.	.	.	.	.
Melica ciliata L.	6	.	.	.	.	.	.	.	.	.	.	.	.	.	.	.	.	.	.	.	.	.	.	.	.	.	.	.	.	.	.	.	.	.	.	.	.	.	.	.	.	.	.	.	.	.	.	.	.
Aegopodium podagraria L.	6	.	.	.	.	.	.	.	.	.	.	.	.	.	.	.	.	.	.	.	.	.	.	.	.	.	.	.	.	.	.	.	.	.	.	.	.	.	.	.	.	.	.	.	.	.	.	.	.
Genista pilosa L.	6	.	.	.	.	.	.	.	.	.	.	.	.	.	.	.	.	.	.	.	.	.	.	.	.	.	.	.	.	.	.	.	.	.	.	.	.	.	.	.	.	.	.	.	.	.	.	.	.
Orchis purpurea Huds.	6	+	.	.	.	.	.	.	.	.	.	.	.	.	.	.	.	.	.	.	.	.	.	.	.	.	.	.	.	.	.	.	.	.	.	.	.	.	.	.	.	.	.	.	.	.	.	.	.
Holcus lanatus L.	6	.	.	.	.	.	.	.	+	.	.	.	.	.	.	.	.	.	.	.	.	.	.	.	.	.	.	.	.	.	.	.	.	.	.	.	.	.	.	.	.	.	.	.	.	.	.	.	.
Allium scorodoprasum L.	6	.	.	.	.	.	.	.	.	.	+	.	.	.	.	.	.	.	.	.	.	.	.	.	.	.	.	.	.	.	.	.	.	.	.	.	.	.	.	.	.	.	.	.	.	.	.	.	.
Achillea millefolium L.	6	.	.	.	.	.	.	.	.	.	.	.	.	.	.	+	.	.	.	.	.	.	.	.	.	.	.	.	.	.	.	.	.	.	.	.	.	.	.	.	.	.	.	.	.	.	.	.	.
Valeriana pratensis Dierb.	6	.	.	.	.	.	.	.	.	.	.	.	.	.	.	.	.	.	+	.	.	.	.	.	.	.	.	.	.	.	.	.	.	.	.	.	.	.	.	.	.	.	.	.	.	.	.	.	.
Genista sagittalis L.	6	.	.	.	.	.	.	.	.	.	.	.	.	.	.	.	.	.	.	.	.	.	.	+	.	.	.	.	.	.	.	.	.	.	.	.	.	.	.	.	.	.	.	.	.	.	.	.	.
Ranunculus serpens Shrank	6	.	.	.	.	.	.	.	.	.	.	.	.	.	.	.	.	.	.	.	.	.	.	.	.	.	.	.	+	.	.	.	.	.	.	.	.	.	.	.	.	.	.	.	.	.	.	.	.
Plantago argentea subsp. liburnica Ravnik	6	.	.	.	.	.	.	.	.	.	.	.	.	.	.	.	.	.	.	.	.	.	.	.	.	.	.	.	+	.	.	.	.	.	.	.	.	.	.	.	.	.	.	.	.	.	.	.	.
Trifolium montanum L.	6	.	.	.	.	.	.	.	.	.	.	.	.	.	.	.	.	.	.	.	.	.	.	.	.	.	.	.	+	.	.	.	.	.	.	.	.	.	.	.	.	.	.	.	.	.	.	.	.
Echinochloa crus-galli (L.) P.Beauv.	6	.	.	.	.	.	.	.	.	.	.	.	.	.	.	.	.	.	.	.	.	.	.	.	.	.	.	.	.	.	.	.	.	+	.	.	.	.	.	.	.	.	.	.	.	.	.	.	.
Danthonia alpina Vest	6	.	.	.	.	.	.	.	.	.	.	.	.	.	.	.	.	.	.	.	.	.	.	.	.	.	.	.	.	.	.	.	.	.	+	.	.	.	.	.	.	.	.	.	.	.	.	.	.
Allium paniculatum L.	6	.	.	.	.	.	.	.	.	.	.	.	.	.	.	.	.	.	.	.	.	.	.	.	.	.	.	.	.	.	.	.	.	.	.	+	.	.	.	.	.	.	.	.	.	.	.	.	.
Symphytum tuberosum L.	6	.	.	.	.	.	.	.	.	.	.	.	.	.	.	.	.	.	.	.	.	.	.	.	.	.	.	.	.	.	.	.	.	.	.	.	.	.	.	+	.	.	.	.	.	.	.	.	.
Capsella rubella Reut.	6	.	.	.	.	.	.	.	.	.	.	.	.	.	.	.	.	.	.	.	.	.	.	.	.	.	.	.	.	.	.	.	.	.	.	.	.	.	.	.	+	.	.	.	.	.	.	.	.
Pentanema spiraeifolium (L.) D.Gut.Larr., Santos-Vicente, Anderb., E.Rico & M.M.Mart.Ort.	6	.	.	.	.	.	.	.	.	.	.	.	.	.	.	.	.	.	.	.	.	.	.	.	.	.	.	.	.	.	.	.	.	.	.	.	.	.	.	.	.	.	.	.	+	.	.	.	.
Sonchus arvensis L.	6	.	.	.	.	.	.	.	.	.	.	.	.	.	.	.	.	.	.	.	.	.	.	.	.	.	.	.	.	.	.	.	.	.	.	.	.	.	.	.	.	.	.	.	.	.	.	.	.
Campanula bononiensis L.	6	.	.	.	.	.	.	.	.	.	.	.	.	.	.	.	.	.	.	.	.	.	.	.	.	.	.	.	.	.	.	.	.	.	.	.	.	.	.	.	.	.	.	.	.	.	.	.	.
Trifolium repens L.	6	.	.	.	.	.	.	.	.	.	.	.	.	.	.	.	.	.	.	.	.	.	.	.	.	.	.	.	.	.	.	.	.	.	.	.	.	.	.	.	.	.	.	.	.	.	.	.	.
Geum molle Vis. & Pančić	6	.	.	.	.	.	.	.	.	.	.	.	.	.	.	.	.	.	.	.	.	.	.	.	.	.	.	.	.	.	.	.	.	.	.	.	.	.	.	.	.	.	.	.	.	.	.	.	.
Chaenorhinum minus (L.) Lange	6	.	.	.	.	.	.	.	.	.	.	.	.	.	.	.	.	.	.	.	.	.	.	.	.	.	.	.	.	.	.	.	.	.	.	.	.	.	.	.	.	.	.	.	.	.	.	.	.
Plantago lanceolata L.	6	.	.	.	.	.	.	.	.	.	.	.	.	.	.	.	.	.	.	.	.	.	.	.	.	.	.	.	.	.	.	.	.	.	.	.	.	.	.	.	.	.	.	.	.	.	.	.	.
Viola arvensis Murray	6	.	.	.	.	.	.	.	.	.	.	.	.	.	.	.	.	.	.	.	.	.	.	.	.	.	.	.	.	.	.	.	.	.	.	.	.	.	.	.	.	.	.	.	.	.	.	.	.
Abutilon theophrasti Medik.	6	.	.	.	.	.	.	.	.	.	.	.	.	.	.	.	.	.	.	.	.	.	.	.	.	.	.	.	.	.	.	.	.	.	.	.	.	.	.	.	.	.	.	.	.	.	.	.	.
Parietaria officinalis L.	6	.	.	.	.	.	.	.	.	.	.	.	.	.	.	.	.	.	.	.	.	.	.	.	.	.	.	.	.	.	.	.	.	.	.	.	.	.	.	.	.	.	.	.	.	.	.	.	.
Cynoglossum officinale L.	6	.	.	.	.	.	.	.	.	.	.	.	.	.	.	.	.	.	.	.	.	.	.	.	.	.	.	.	.	.	.	.	.	.	.	.	.	.	.	.	.	.	.	.	.	.	.	.	.
Digitaria sanguinalis (L.) Scop.	6	.	.	.	.	.	.	.	.	.	.	.	.	.	.	.	.	.	.	.	.	.	.	.	.	.	.	.	.	.	.	.	.	.	.	.	.	.	.	.	.	.	.	.	.	.	.	.	.
Epilobium tetragonum L.	6	.	.	.	.	.	.	.	.	.	.	.	.	.	.	.	.	.	.	.	.	.	.	.	.	.	.	.	.	.	.	.	.	.	.	.	.	.	.	.	.	.	.	.	.	.	.	.	.
Anacamptis pyramidalis (L.) Rich.	6	.	.	.	.	.	.	.	.	.	.	.	.	.	.	.	.	.	.	.	.	.	.	.	.	.	.	.	.	.	.	.	.	.	.	.	.	.	.	.	.	.	.	.	.	.	.	.	.
Centaurium erythraea Rafn	6	.	.	.	.	.	.	.	.	.	.	.	.	.	.	.	.	.	.	.	.	.	.	.	.	.	.	.	.	.	.	.	.	.	.	.	.	.	.	.	.	.	.	.	.	.	.	.	.
Luzula multiflora (Ehrh.) Lej.	6	.	.	.	.	.	.	.	.	.	.	.	.	.	.	.	.	.	.	.	.	.	.	.	.	.	.	.	.	.	.	.	.	.	.	.	.	.	.	.	.	.	.	.	.	.	.	.	.
Potentilla argentea L.	6	.	.	.	.	.	.	.	.	.	.	.	.	.	.	.	.	.	.	.	.	.	.	.	.	.	.	.	.	.	.	.	.	.	.	.	.	.	.	.	.	.	.	.	.	.	.	.	.
Geranium pusillum L.	6	.	.	.	.	.	.	.	.	.	.	.	.	.	.	.	.	.	.	.	.	.	.	.	.	.	.	.	.	.	.	.	.	.	.	.	.	.	.	.	.	.	.	.	.	.	.	.	.
Bromus hordeaceus L.	6	.	.	.	.	.	.	.	.	.	.	.	.	.	.	.	.	.	.	.	.	.	.	.	.	.	.	.	.	.	.	.	.	.	.	.	.	.	.	.	.	.	.	.	.	.	.	.	.
Trisetum flavescens (L.) P.Beauv.	6	.	.	.	.	.	.	.	.	.	.	.	.	.	.	.	.	.	.	.	.	.	.	.	.	.	.	.	.	.	.	.	.	.	.	.	.	.	.	.	.	.	.	.	.	.	.	.	.
Clinopodium nepeta (L.) Kuntze	6	.	.	.	.	.	.	.	.	.	.	.	.	.	.	.	.	.	.	.	.	.	.	.	.	.	.	.	.	.	.	.	.	.	.	.	.	.	.	.	.	.	.	.	.	.	.	.	.
Carex leersii F.W.Schultz	6	.	.	.	.	.	.	.	.	.	.	.	.	.	.	.	.	.	.	.	.	.	.	.	.	.	.	.	.	.	.	.	.	.	.	.	.	.	.	.	.	.	.	.	.	.	.	.	.
Coronilla varia L.	6	.	.	.	.	.	.	.	.	.	.	.	.	.	.	.	.	.	.	.	.	.	.	.	.	.	.	.	.	.	.	.	.	.	.	.	.	.	.	.	.	.	.	.	.	.	.	.	.
Fumaria parviflora Lam.	6	.	.	.	.	.	.	.	.	.	.	.	.	.	.	.	.	.	.	.	.	.	.	.	.	.	.	.	.	.	.	.	.	.	.	.	.	.	.	.	.	.	.	.	.	.	.	.	.
Layer: 1-tree layer, 2-lower tree layer, 4 shrub layer, 6-herb layer
[truncated: 102 more columns]

## Sheet: Description 
Sample number	Year	Plot number	Date (year/month/day)	Cover tree layer (%)	Cover lower tree (%)	Cover shrub layer (%)	Cover herb layer (%)	Cover burned tree layer (%)	Cover burned shrub layer (%)	Cover bare rock (%)	Latitude (°)	Longitude (°)	Severity class
1	2023	1	20230504	50	0	10	5	50	0	70	45.8346	13.63	3
2	2023	2	20230504	70	0	30	20	70	0	50	45.8351	13.6298	3
3	2023	3	20230504	70	0	25	10	70	0	30	45.8355	13.6294	3
4	2023	4	20230504	80	0	30	80	15	5	20	45.8352	13.6287	3
5	2023	5	20230504	90	0	20	5	90	10	40	45.8342	13.6293	3
6	2023	6	20230504	90	0	60	20	80	10	50	45.8337	13.6298	3
7	2023	7	20230508	80	0	30	70	80	0	20	45.8371	13.6151	3
8	2023	8	20230508	100	0	25	20	100	0	70	45.8362	13.6146	3
9	2023	9	20230508	100	0	50	40	70	0	50	45.8441	13.6033	3
10	2023	10	20230508	80	0	40	40	70	0	40	45.8435	13.6047	3
11	2023	11	20230508	60	0	60	20	30	30	20	45.8445	13.6063	2a
12	2023	12	20230509	100	0	25	5	95	0	50	45.8333	13.6541	2a
13	2023	13	20230509	100	0	30	2	100	0	40	45.833	13.6546	2a
14	2023	14	20230509	90	0	10	2	90	0	70	45.8328	13.6551	2a
15	2023	15	20230509	90	0	30	70	10	0	30	45.8398	13.6003	2a
16	2023	16	20230509	80	0	40	70	20	0	40	45.8393	13.6	2a
17	2023	17	20230509	90	0	50	60	40	30	50	45.8404	13.5993	2a
18	2023	18	20230510	100	0	40	70	10	30	30	45.8391	13.6205	2a
19	2023	19	20230510	85	0	40	10	20	20	20	45.8384	13.6204	2a
20	2023	20	20230510	90	0	80	30	10	60	30	45.8365	13.6185	2a
21	2023	21	20230510	100	0	70	5	40	40	15	45.8356	13.6181	2a
22	2023	22	20230515	70	0	60	40	20	40	20	45.85	13.6108	2a
23	2023	23	20230515	85	0	50	70	20	20	25	45.8508	13.6112	2b
24	2023	24	20230515	90	0	40	90	5	5	20	45.8511	13.6123	2b
25	2023	25	20230515	80	0	40	10	10	20	70	45.8484	13.61	2b
26	2023	26	20230515	60	0	80	20	10	20	35	45.8482	13.6114	2b
27	2023	27	20230606	90	0	40	20	10	20	30	45.8316	13.6483	2b
28	2023	28	20230606	90	0	30	90	50	10	10	45.8328	13.6475	2b
29	2023	29	20230606	80	0	40	70	20	25	40	45.8342	13.6468	2b
30	2023	30	20230606	90	0	30	90	50	10	20	45.8341	13.6463	2b
31	2023	31	20230607	80	0	100	10	20	50	40	45.8309	13.6277	2b
32	2023	32	20230607	60	0	40	10	30	20	10	45.8294	13.6261	2b
33	2023	33	20230609	100	0	70	80	30	50	30	45.8261	13.6235	2b
34	2023	34	20230609	80	0	40	80	30	20	10	45.8467	13.6243	2b
35	2023	35	20230609	70	0	70	60	40	40	10	45.8464	13.6237	2b
36	2023	36	20230609	80	0	50	5	30	30	20	45.8495	13.6041	2b
37	2023	37	20230613	80	0	40	90	5	20	60	45.8547	13.6132	2b
38	2023	38	20230613	80	0	40	90	15	20	20	45.8542	13.6132	1
39	2023	39	20230613	100	0	30	75	0	15	20	45.8339	13.6231	1
40	2023	40	20230613	100	0	50	40	5	20	40	45.8346	13.6239	0
41	2023	41	20230614	100	0	70	30	0	0	10	45.8346	13.6543	0
42	2023	42	20230614	95	0	30	100	0	0	15	45.8351	13.6542	0
43	2023	43	20230614	100	0	70	30	0	0	15	45.8518	13.6047	0
44	2023	44	20230614	100	0	80	90	0	0	10	45.8512	13.6041	0
45	2023	45	20230620	90	0	20	95	0	0	5	45.8253	13.6546	0
46	2023	46	20230620	95	0	20	90	0	0	10	45.8231	13.6561	0
47	2023	47	20230627	70	0	20	95	0	0	10	45.8365	13.6531	0
48	2023	48	20230627	90	0	35	95	0	0	10	45.8377	13.6535	0
49	2023	49	20230620	75	95	75	20	0	0	2	45.823	13.6821	0
50	2023	50	20230620	80	80	50	70	0	0	5	45.8215	13.6889	0
51	2024	1	20240509	50	0	40	70	50	10	50	45.8346	13.63	3
52	2024	2	20240509	70	0	40	70	50	10	50	45.8351	13.6298	3
53	2024	3	20240509	70	0	60	60	70	5	40	45.8355	13.6294	3
54	2024	4	20240509	80	0	30	80	15	5	20	45.8352	13.6287	3
55	2024	5	20240509	90	0	30	80	90	5	30	45.8342	13.6293	3
56	2024	6	20240509	90	0	60	80	80	5	20	45.8337	13.6298	3
57	2024	7	20240516	70	0	80	60	70	0	0	45.8371	13.6151	3
58	2024	8	20240516	100	0	40	60	100	0	50	45.8362	13.6146	3
59	2024	9	20240516	100	0	70	50	70	0	40	45.8441	13.6033	3
60	2024	10	20240516	80	0	80	40	80	0	20	45.8435	13.6047	3
61	2024	11	20240516	60	0	80	30	50	30	20	45.8445	13.6063	2a
62	2024	12	20240611	100	0	40	80	100	0	20	45.8333	13.6541	2a
63	2024	13	20240611	1	0	25	75	1	0	40	45.833	13.6546	2a
64	2024	14	20240611	0	0	30	50	0	0	40	45.8328	13.6551	2a
65	2024	15	20240611	90	0	50	80	20	10	30	45.8398	13.6003	2a
66	2024	16	20240611	70	0	50	80	10	10	40	45.8393	13.6	2a
67	2024	17	20240611	90	0	80	70	50	30	30	45.8404	13.5993	2a
68	2024	18	20240612	100	0	50	90	10	50	30	45.8391	13.6205	2a
69	2024	19	20240612	85	0	60	80	20	20	10	45.8384	13.6204	2a
70	2024	20	20240612	60	0	80	40	10	60	30	45.8365	13.6185	2a
71	2024	21	20240612	100	0	70	80	70	20	15	45.8356	13.6181	2a
72	2024	22	20240618	70	0	70	50	30	40	20	45.85	13.6108	2a
73	2024	23	20240618	85	0	60	70	20	20	25	45.8508	13.6112	2b
74	2024	24	20240618	90	0	40	90	5	5	20	45.8511	13.6123	2b
75	2024	25	20240618	80	0	60	30	10	20	60	45.8484	13.61	2b
76	2024	26	20240618	60	0	80	20	10	20	35	45.8482	13.6114	2b
77	2024	27	20240514	90	0	60	25	10	10	40	45.8316	13.6483	2b
78	2024	28	20240514	70	0	40	90	30	10	10	45.8328	13.6475	2b
79	2024	29	20240514	80	0	50	70	2	25	40	45.8342	13.6468	2b
80	2024	30	20240514	70	0	40	95	50	0	20	45.8341	13.6463	2b
81	2024	31	20240627	80	0	80	20	20	50	40	45.8309	13.6277	2b
82	2024	32	20240627	60	0	60	50	50	20	10	45.8294	13.6261	2b
83	2024	33	20240627	100	0	70	90	30	50	30	45.8261	13.6235	2b
84	2024	34	20240627	80	0	60	80	20	20	10	45.8467	13.6243	2b
85	2024	35	20240627	70	0	70	70	40	40	10	45.8464	13.6237	2b
86	2024	36	20240617	80	0	70	70	30	30	20	45.8495	13.6041	2b
87	2024	37	20240618	80	0	40	90	10	20	40	45.8547	13.6132	2b
88	2024	38	20240618	70	0	40	90	30	20	20	45.8542	13.6132	1
89	2024	39	20240618	100	0	50	80	10	15	20	45.8339	13.6231	1
90	2024	40	20240618	100	0	70	50	5	20	40	45.8346	13.6239	0
91	2024	41	20240611	100	0	70	30	0	0	10	45.8346	13.6543	0
92	2024	42	20240611	95	0	30	100	0	0	15	45.8351	13.6542	0
93	2024	43	20240617	100	0	70	30	0	0	15	45.8518	13.6047	0
94	2024	44	20240617	100	0	80	30	0	0	10	45.8512	13.6041	0
95	2024	45	20240613	90	0	20	95	0	0	5	45.8253	13.6546	0
96	2024	46	20240613	95	0	35	90	0	0	10	45.8231	13.6561	0
97	2024	47	20240613	70	0	20	95	0	0	10	45.8365	13.6531	0
98	2024	48	20240613	90	0	35	90	0	0	10	45.8377	13.6535	0
99	2024	49	20240611	75	95	75	20	0	0	2	45.823	13.6821	0
100	2024	50	20240611	80	80	70	70	0	0	0	45.8215	13.6889	0
101	2025	1	2025/06/	20	0	40	70	20	0	50	45.8346	13.63	3
102	2025	2	2025/06/	50	0	60	60	20	0	20	45.8351	13.6298	3
103	2025	3	2025/06/	50	0	70	60	50	5	30	45.8355	13.6294	3
104	2025	4	2025/06/	80	0	40	80	15	10	20	45.8352	13.6287	3
105	2025	5	2025/06/	70	0	40	80	70	5	20	45.8342	13.6293	3
106	2025	6	2025/06/	70	0	70	80	70	5	20	45.8337	13.6298	3
107	2025	7	2025/06/	50	0	90	60	50	0	1	45.8371	13.6151	3
108	2025	8	2025/06/	80	0	50	60	80	0	50	45.8362	13.6146	3
109	2025	9	2025/06/	90	0	100	50	70	0	0	45.8441	13.6033	3
110	2025	10	2025/06/	80	0	90	50	80	0	20	45.8435	13.6047	3
111	2025	11	2025/06/	60	0	70	40	50	30	5	45.8445	13.6063	2a
112	2025	12	2025/06/	80	0	80	15	50	0	10	45.8333	13.6541	2a
113	2025	13	2025/06/	1	0	50	15	1	0	40	45.833	13.6546	2a
114	2025	14	2025/06/	0	0	40	35	0	0	40	45.8328	13.6551	2a
115	2025	15	2025/06/	90	0	60	80	30	10	20	45.8398	13.6003	2a
116	2025	16	2025/06/	50	0	55	80	10	10	40	45.8393	13.6	2a
117	2025	17	2025/06/	70	0	50	80	70	30	20	45.8404	13.5993	2a
118	2025	18	2025/06/	95	0	50	90	15	20	30	45.8391	13.6205	2a
119	2025	19	2025/06/	85	0	75	70	40	20	10	45.8384	13.6204	2a
120	2025	20	2025/06/	60	0	80	50	20	60	30	45.8365	13.6185	2a
121	2025	21	2025/06/	90	0	90	70	70	10	10	45.8356	13.6181	2a
122	2025	22	2025/06/	70	0	80	50	30	30	10	45.85	13.6108	2a
123	2025	23	2025/06/	85	0	75	70	20	30	20	45.8508	13.6112	2b
124	2025	24	2025/06/	90	0	40	90	5	5	20	45.8511	13.6123	2b
125	2025	25	2025/06/	80	0	70	50	20	10	40	45.8484	13.61	2b
126	2025	26	2025/06/	60	0	80	40	10	30	20	45.8482	13.6114	2b
127	2025	27	2025/06/	90	0	60	60	10	0	40	45.8316	13.6483	2b
128	2025	28	2025/06/	60	0	40	90	0	10	10	45.8328	13.6475	2b
129	2025	29	2025/06/	70	0	50	70	30	25	40	45.8342	13.6468	2b
130	2025	30	2025/06/	50	0	40	95	30	0	20	45.8341	13.6463	2b
131	2025	31	2025/06/	80	0	80	20	20	50	40	45.8309	13.6277	2b
132	2025	32	2025/06/	60	0	70	40	50	20	10	45.8294	13.6261	2b
133	2025	33	2025/06/	100	0	70	80	50	0	30	45.8261	13.6235	2b
134	2025	34	2025/06/	60	0	60	90	10	20	5	45.8467	13.6243	2b
135	2025	35	2025/06/	50	0	50	70	40	40	10	45.8464	13.6237	2b
136	2025	36	2025/06/	80	0	70	50	30	30	20	45.8495	13.6041	2b
137	2025	37	2025/06/	70	0	40	90	10	10	20	45.8547	13.6132	2b
138	2025	38	2025/06/	70	0	50	80	20	20	20	45.8542	13.6132	1
139	2025	39	2025/06/	100	0	50	80	10	10	20	45.8339	13.6231	1
140	2025	40	2025/06/	100	0	70	50	5	20	40	45.8346	13.6239	0
141	2025	41	2025/06/	100	0	70	30	0	0	10	45.8346	13.6543	0
142	2025	42	2025/06/	95	0	30	100	0	0	15	45.8351	13.6542	0
143	2025	43	2025/06/	100	0	80	20	0	0	15	45.8518	13.6047	0
144	2025	44	2025/06/	80	0	80	30	0	0	10	45.8512	13.6041	0
145	2025	45	2025/06/	90	0	20	95	0	0	5	45.8253	13.6546	0
146	2025	46	2025/06/	95	0	35	90	0	0	10	45.8231	13.6561	0
147	2025	47	2025/06/	70	0	20	95	0	0	10	45.8365	13.6531	0
148	2025	48	2025/06/	90	0	35	90	0	0	10	45.8377	13.6535	0
149	2025	49	2025/06/	85	95	75	20	0	0	2	45.823	13.6821	0
150	2025	50	2025/06/	80	80	70	70	0	0	5	45.8215	13.6889	0
